# Supplementary material for: HDAC2‐dependent miRNA signature in acute myeloid leukemia
Source: FEBS Lett. 2019 Jul 19;593(18):2574–84. doi: 10.1002/1873-3468.13521 (PMC6790563; doi:10.1002/1873-3468.13521)
Supplement: Supplementary file 1 — Table S1. Predicted targets of three downregulated miRNAs obtained from miRNet database (n = 1711). Table S2. Predicted targets of six upregulated miRNAs obtained from miRNet database (n = 1418). [file FEB2-593-2574-s001.xlsx]

## Sheet: Supplementary Table 1
ID	Accession	Gene	Entrez	Experiment	Literature
hsa-mir-23a-3p	MIMAT0000078	ACTN4	81	CLASH	23622248
hsa-mir-23a-3p	MIMAT0000078	ADD3	120	PAR-CLIP	20371350
hsa-mir-23a-3p	MIMAT0000078	GRK2	156	PAR-CLIP	26701625
hsa-mir-23a-3p	MIMAT0000078	ABCD1	215	CLASH	23622248
hsa-mir-23a-3p	MIMAT0000078	APAF1	317	Flow//Luciferase reporter assay//qRT-PCR//Western blot//Wetsern blot	24249161|24952592
hsa-mir-23a-3p	MIMAT0000078	XIAP	331	Microarray//qRT-PCR//Western blot	26439986
hsa-mir-23a-3p	MIMAT0000078	FAS	355	Flow//Luciferase reporter assay//Microarray//Western blot	23804233
hsa-mir-23a-3p	MIMAT0000078	STS	412	PAR-CLIP	23592263
hsa-mir-23a-3p	MIMAT0000078	ASNS	440	CLASH	23622248
hsa-mir-23a-3p	MIMAT0000078	ATP5A1	498	CLASH	23622248
hsa-mir-23a-3p	MIMAT0000078	CDH1	999	qRT-PCR//Western blot	22752005
hsa-mir-23a-3p	MIMAT0000078	CHUK	1147	Luciferase reporter assay	27537390
hsa-mir-23a-3p	MIMAT0000078	CNN2	1265	PAR-CLIP	23592263
hsa-mir-23a-3p	MIMAT0000078	HAPLN1	1404	HITS-CLIP	23824327
hsa-mir-23a-3p	MIMAT0000078	DDX5	1655	CLASH	23622248
hsa-mir-23a-3p	MIMAT0000078	LPAR1	1902	Luciferase reporter assay//qRT-PCR//Western blot	23711961
hsa-mir-23a-3p	MIMAT0000078	EN2	2020	HITS-CLIP	23824327|27418678
hsa-mir-23a-3p	MIMAT0000078	FANCG	2189	Immunoblot//Luciferase reporter assay//qRT-PCR//Western blot	21750350
hsa-mir-23a-3p	MIMAT0000078	FAU	2197	CLASH	23622248
hsa-mir-23a-3p	MIMAT0000078	FBN2	2201	HITS-CLIP	23824327
hsa-mir-23a-3p	MIMAT0000078	FKBP4	2288	CLASH	23622248
hsa-mir-23a-3p	MIMAT0000078	FOXM1	2305	qRT-PCR	25445205
hsa-mir-23a-3p	MIMAT0000078	FOXO3	2309	Immunoblot//Luciferase reporter assay//qRT-PCR	22084234|22095742
hsa-mir-23a-3p	MIMAT0000078	FLNA	2316	CLASH	23622248
hsa-mir-23a-3p	MIMAT0000078	FUT4	2526	PAR-CLIP	21572407
hsa-mir-23a-3p	MIMAT0000078	G6PC	2538	Luciferase reporter assay	22318941
hsa-mir-23a-3p	MIMAT0000078	GJA1	2697	IlluminaExpressionArrays//Luciferase reporter assay//Protein Immunoblot Analyses//qRT-PCR//Western blot	26191074|26283635
hsa-mir-23a-3p	MIMAT0000078	GLS	2744	Luciferase reporter assay//qRT-PCR//Western blot	27411920
hsa-mir-23a-3p	MIMAT0000078	GNAI3	2773	PAR-CLIP	26701625
hsa-mir-23a-3p	MIMAT0000078	GNB2	2783	CLASH	23622248
hsa-mir-23a-3p	MIMAT0000078	HCFC1	3054	CLASH	23622248
hsa-mir-23a-3p	MIMAT0000078	HIVEP1	3096	CLASH	23622248
hsa-mir-23a-3p	MIMAT0000078	HMGB2	3148	Luciferase reporter assay//PAR-CLIP//qRT-PCR//Western blot	23592263|20371350|23986579|26701625
hsa-mir-23a-3p	MIMAT0000078	HMGN2	3151	Luciferase reporter assay	23437179
hsa-mir-23a-3p	MIMAT0000078	HMGCS1	3157	PAR-CLIP	23592263
hsa-mir-23a-3p	MIMAT0000078	FOXA1	3169	Luciferase reporter assay//qRT-PCR//Western blot	27274280
hsa-mir-23a-3p	MIMAT0000078	HOXB4	3214	Luciferase reporter assay//Western blot	23630040
hsa-mir-23a-3p	MIMAT0000078	HRG	3273	qRT-PCR	25445205
hsa-mir-23a-3p	MIMAT0000078	HES1	3280	Immunofluorescence//Luciferase reporter assay//Northern blot//Western blot	12808467|15066185
hsa-mir-23a-3p	MIMAT0000078	HSP90AA1	3320	Immunocytochemistry//qRT-PCR//Western blot	25395240
hsa-mir-23a-3p	MIMAT0000078	IL6R	3570	GFP reporter assay//Microarray//qRT-PCR//Western blot	20698883
hsa-mir-23a-3p	MIMAT0000078	CXCL8	3576	Luciferase reporter assay//qRT-PCR//Western blot	24498188|26314966
hsa-mir-23a-3p	MIMAT0000078	IMPDH2	3615	CLASH	23622248
hsa-mir-23a-3p	MIMAT0000078	IRF1	3659	GFP reporter assay//Immunofluorescence//Luciferase reporter assay//qRT-PCR//Western blot	23785404|27279136
hsa-mir-23a-3p	MIMAT0000078	KIF22	3835	CLASH	23622248
hsa-mir-23a-3p	MIMAT0000078	TNPO1	3842	PAR-CLIP	23592263
hsa-mir-23a-3p	MIMAT0000078	LAMP1	3916	Luciferase reporter assay//qRT-PCR	25030422
hsa-mir-23a-3p	MIMAT0000078	LDHA	3939	CLASH//Luciferase reporter assay//qRT-PCR	23622248|23064179
hsa-mir-23a-3p	MIMAT0000078	LDHB	3945	Luciferase reporter assay//qRT-PCR	23064179
hsa-mir-23a-3p	MIMAT0000078	LMNB1	4001	PAR-CLIP	20371350
hsa-mir-23a-3p	MIMAT0000078	LRP5	4041	Luciferase reporter assay//qRT-PCR//Western blot	26774446
hsa-mir-23a-3p	MIMAT0000078	SMAD3	4088	Immunofluorescence//Luciferase reporter assay//qRT-PCR//Western blot	27318087|27601936
hsa-mir-23a-3p	MIMAT0000078	SMAD5	4090	Luciferase reporter assay//qRT-PCR//Western blot	26400397
hsa-mir-23a-3p	MIMAT0000078	MAP1B	4131	PAR-CLIP	22012620
hsa-mir-23a-3p	MIMAT0000078	MC2R	4158	PAR-CLIP	22012620
hsa-mir-23a-3p	MIMAT0000078	MEF2C	4208	Luciferase reporter assay	26897085
hsa-mir-23a-3p	MIMAT0000078	MGAT5	4249	PAR-CLIP	23592263|20371350|26701625
hsa-mir-23a-3p	MIMAT0000078	MT2A	4502	Immunofluorescence//Immunohistochemistry//In situ hybridization//Luciferase reporter assay//qRT-PCR//Western blot	23553990
hsa-mir-23a-3p	MIMAT0000078	MTAP	4507	PAR-CLIP	22012620
hsa-mir-23a-3p	MIMAT0000078	MYC	4609	TRAP	24510096
hsa-mir-23a-3p	MIMAT0000078	MYH1	4619	Luciferase reporter assay//qRT-PCR//Western blot	22771720
hsa-mir-23a-3p	MIMAT0000078	MYH2	4620	Luciferase reporter assay//qRT-PCR//Western blot	22771720
hsa-mir-23a-3p	MIMAT0000078	MYH4	4622	Luciferase reporter assay//qRT-PCR//Western blot	22771720
hsa-mir-23a-3p	MIMAT0000078	MYH10	4628	CLASH	23622248
hsa-mir-23a-3p	MIMAT0000078	NDUFV3	4731	HITS-CLIP	23824327
hsa-mir-23a-3p	MIMAT0000078	2002-09-01	4735	CLASH	23622248
hsa-mir-23a-3p	MIMAT0000078	P2RY11	5032	HITS-CLIP	28735896
hsa-mir-23a-3p	MIMAT0000078	PAFAH1B3	5050	CLASH	23622248
hsa-mir-23a-3p	MIMAT0000078	PIK3R1	5295	PAR-CLIP	26701625
hsa-mir-23a-3p	MIMAT0000078	PKM	5315	CLASH	23622248
hsa-mir-23a-3p	MIMAT0000078	PLAG1	5324	HITS-CLIP	23824327
hsa-mir-23a-3p	MIMAT0000078	POU4F2	5458	Flow//GFP reporter assay//Luciferase reporter assay//Northern blot//qRT-PCR//Western blot	14697198|20609388
hsa-mir-23a-3p	MIMAT0000078	PPIC	5480	PAR-CLIP	22012620|20371350|27292025
hsa-mir-23a-3p	MIMAT0000078	PPP2R5E	5529	GFP reporter assay//qRT-PCR//Western blot	24997345
hsa-mir-23a-3p	MIMAT0000078	PSAP	5660	CLASH	23622248
hsa-mir-23a-3p	MIMAT0000078	PSMC3	5702	CLASH	23622248
hsa-mir-23a-3p	MIMAT0000078	PTEN	5728	Flow//Luciferase reporter assay//qRT-PCR//Western blot	23019365|24317043|24101522
hsa-mir-23a-3p	MIMAT0000078	PTGFRN	5738	HITS-CLIP	23313552
hsa-mir-23a-3p	MIMAT0000078	PTPN11	5781	Luciferase reporter assay	23420868
hsa-mir-23a-3p	MIMAT0000078	PTPN14	5784	PAR-CLIP	20371350
hsa-mir-23a-3p	MIMAT0000078	RPS4X	6191	CLASH	23622248
hsa-mir-23a-3p	MIMAT0000078	RPS5	6193	CLASH	23622248
hsa-mir-23a-3p	MIMAT0000078	CCL8	6355	CLASH	23622248
hsa-mir-23a-3p	MIMAT0000078	CXCL12	6387	Luciferase reporter assay//Reporter assay	14697198
hsa-mir-23a-3p	MIMAT0000078	SDHD	6392	PAR-CLIP	23592263
hsa-mir-23a-3p	MIMAT0000078	SLC6A6	6533	CLASH	23622248
hsa-mir-23a-3p	MIMAT0000078	SOD2	6648	HITS-CLIP	23824327
hsa-mir-23a-3p	MIMAT0000078	SSR1	6745	PAR-CLIP	23446348|22012620|20371350|26701625|27292025
hsa-mir-23a-3p	MIMAT0000078	SSRP1	6749	CLASH	23622248
hsa-mir-23a-3p	MIMAT0000078	STAT3	6774	Immunofluorescence//Luciferase reporter assay//Western blot	26314966
hsa-mir-23a-3p	MIMAT0000078	ADAM17	6868	HITS-CLIP	23313552
hsa-mir-23a-3p	MIMAT0000078	HNF1B	6928	Microarray//qRT-PCR//Western blot	25422915
hsa-mir-23a-3p	MIMAT0000078	TERF2	7014	Luciferase reporter assay	25753893
hsa-mir-23a-3p	MIMAT0000078	KLF10	7071	PAR-CLIP	23592263
hsa-mir-23a-3p	MIMAT0000078	TNFAIP3	7128	PAR-CLIP	21572407
hsa-mir-23a-3p	MIMAT0000078	TOP1	7150	Flow//Luciferase reporter assay//qRT-PCR//Western blot	23158364|24103454
hsa-mir-23a-3p	MIMAT0000078	TPM3	7170	PAR-CLIP	20371350
hsa-mir-23a-3p	MIMAT0000078	TSC1	7248	Luciferase reporter assay//Microarray//qRT-PCR//Western blot	25452577
hsa-mir-23a-3p	MIMAT0000078	TSNAX	7257	PAR-CLIP	21572407
hsa-mir-23a-3p	MIMAT0000078	UQCRFS1	7386	PAR-CLIP	24398324|20371350
hsa-mir-23a-3p	MIMAT0000078	VCAM1	7412	HITS-CLIP//PAR-CLIP	23446348|21572407|23824327|23313552
hsa-mir-23a-3p	MIMAT0000078	WEE1	7465	PAR-CLIP	20371350
hsa-mir-23a-3p	MIMAT0000078	ZNF138	7697	PAR-CLIP	22012620|20371350
hsa-mir-23a-3p	MIMAT0000078	ZNF208	7757	PAR-CLIP	23446348|21572407|20371350
hsa-mir-23a-3p	MIMAT0000078	CSDE1	7812	CLASH	23622248
hsa-mir-23a-3p	MIMAT0000078	FZD5	7855	Microarray//qRT-PCR//Western blot	25422915
hsa-mir-23a-3p	MIMAT0000078	USP5	8078	HITS-CLIP	23313552
hsa-mir-23a-3p	MIMAT0000078	TRRAP	8295	CLASH	23622248
hsa-mir-23a-3p	MIMAT0000078	HIST1H3B	8358	CLASH	23622248
hsa-mir-23a-3p	MIMAT0000078	RGS5	8490	Luciferase reporter assay	25810883
hsa-mir-23a-3p	MIMAT0000078	RNMT	8731	HITS-CLIP	23313552
hsa-mir-23a-3p	MIMAT0000078	ADAM9	8754	CLASH	23622248
hsa-mir-23a-3p	MIMAT0000078	GMPS	8833	CLASH	23622248
hsa-mir-23a-3p	MIMAT0000078	HIP1R	9026	Luciferase reporter assay	26898757
hsa-mir-23a-3p	MIMAT0000078	CNOT9	9125	CLASH	23622248
hsa-mir-23a-3p	MIMAT0000078	SOCS6	9306	Next Generation Sequencing (NGS)//qRT-PCR	27570566
hsa-mir-23a-3p	MIMAT0000078	GTF3C4	9329	PAR-CLIP	27292025
hsa-mir-23a-3p	MIMAT0000078	HS2ST1	9653	HITS-CLIP//PAR-CLIP	23446348|21572407|20371350
hsa-mir-23a-3p	MIMAT0000078	DOCK4	9732	HITS-CLIP//PAR-CLIP	23446348|21572407
hsa-mir-23a-3p	MIMAT0000078	USP34	9736	CLASH	23622248
hsa-mir-23a-3p	MIMAT0000078	CD302	9936	CLASH	23622248
hsa-mir-23a-3p	MIMAT0000078	NUP153	9972	CLASH	23622248
hsa-mir-23a-3p	MIMAT0000078	PDCD6IP	10015	CLASH	23622248
hsa-mir-23a-3p	MIMAT0000078	SCAMP2	10066	CLASH	23622248
hsa-mir-23a-3p	MIMAT0000078	KIF20A	10112	CLASH	23622248
hsa-mir-23a-3p	MIMAT0000078	PDIA6	10130	PAR-CLIP	23592263
hsa-mir-23a-3p	MIMAT0000078	SPRY2	10253	ChIP-seq//Luciferase reporter assay//qRT-PCR//Western blot	23649631
hsa-mir-23a-3p	MIMAT0000078	ZNF267	10308	HITS-CLIP	23313552
hsa-mir-23a-3p	MIMAT0000078	TLR6	10333	HITS-CLIP	23824327
hsa-mir-23a-3p	MIMAT0000078	VAV3	10451	HITS-CLIP//PAR-CLIP	23446348|21572407|20371350|24906430|23824327|23706177|26701625|27292025|27418678
hsa-mir-23a-3p	MIMAT0000078	TXNIP	10628	PAR-CLIP	27292025
hsa-mir-23a-3p	MIMAT0000078	CELF1	10658	HITS-CLIP	23824327
hsa-mir-23a-3p	MIMAT0000078	NEK6	10783	Luciferase reporter assay	24942805
hsa-mir-23a-3p	MIMAT0000078	ZNF273	10793	PAR-CLIP	21572407
hsa-mir-23a-3p	MIMAT0000078	ZNF268	10795	PAR-CLIP	23446348|20371350
hsa-mir-23a-3p	MIMAT0000078	ZNF275	10838	PAR-CLIP	23592263|21572407
hsa-mir-23a-3p	MIMAT0000078	ADAM28	10863	PAR-CLIP	22012620
hsa-mir-23a-3p	MIMAT0000078	PPARGC1A	10891	Luciferase reporter assay	22318941
hsa-mir-23a-3p	MIMAT0000078	TXNL4A	10907	CLASH	23622248
hsa-mir-23a-3p	MIMAT0000078	SERINC3	10955	HITS-CLIP//PAR-CLIP	23592263|24398324|23446348|21572407|20371350|23313552
hsa-mir-23a-3p	MIMAT0000078	LMAN2	10960	PAR-CLIP	20371350
hsa-mir-23a-3p	MIMAT0000078	SLC27A4	10999	CLASH	23622248
hsa-mir-23a-3p	MIMAT0000078	DSTN	11034	PAR-CLIP	23446348|21572407
hsa-mir-23a-3p	MIMAT0000078	TOPBP1	11073	HITS-CLIP	23313552
hsa-mir-23a-3p	MIMAT0000078	HNRNPUL1	11100	CLASH	23622248
hsa-mir-23a-3p	MIMAT0000078	RPP14	11102	PAR-CLIP	20371350
hsa-mir-23a-3p	MIMAT0000078	BAZ2A	11176	CLASH	23622248
hsa-mir-23a-3p	MIMAT0000078	KLF12	11278	CLASH	23622248
hsa-mir-23a-3p	MIMAT0000078	CCT5	22948	CLASH	23622248
hsa-mir-23a-3p	MIMAT0000078	TCF25	22980	CLASH	23622248
hsa-mir-23a-3p	MIMAT0000078	CNOT1	23019	CLASH	23622248
hsa-mir-23a-3p	MIMAT0000078	SWAP70	23075	PAR-CLIP	20371350
hsa-mir-23a-3p	MIMAT0000078	GGA3	23163	CLASH	23622248
hsa-mir-23a-3p	MIMAT0000078	ARL6IP1	23204	PAR-CLIP	20371350
hsa-mir-23a-3p	MIMAT0000078	RPRD2	23248	PAR-CLIP	24398324|23446348|21572407|20371350
hsa-mir-23a-3p	MIMAT0000078	ZNF281	23528	PAR-CLIP	24398324|23446348|21572407
hsa-mir-23a-3p	MIMAT0000078	TNFAIP8	25816	HITS-CLIP	23824327|19536157
hsa-mir-23a-3p	MIMAT0000078	THUMPD3	25917	HITS-CLIP	23824327
hsa-mir-23a-3p	MIMAT0000078	NOL11	25926	PAR-CLIP	22012620
hsa-mir-23a-3p	MIMAT0000078	TOR1AIP1	26092	PAR-CLIP	22012620
hsa-mir-23a-3p	MIMAT0000078	TBL2	26608	HITS-CLIP	23824327
hsa-mir-23a-3p	MIMAT0000078	TNRC6A	27327	CLASH//PAR-CLIP	23622248|24398324|23446348|21572407
hsa-mir-23a-3p	MIMAT0000078	TMED7	51014	PAR-CLIP	23592263
hsa-mir-23a-3p	MIMAT0000078	KLF3	51274	Luciferase reporter assay//Western blot	23918807
hsa-mir-23a-3p	MIMAT0000078	ZNF117	51351	PAR-CLIP	20371350
hsa-mir-23a-3p	MIMAT0000078	DYNC2LI1	51626	HITS-CLIP	21572407
hsa-mir-23a-3p	MIMAT0000078	MPP6	51678	HITS-CLIP	19536157
hsa-mir-23a-3p	MIMAT0000078	NLK	51701	CLASH	23622248
hsa-mir-23a-3p	MIMAT0000078	KDM3B	51780	CLASH	23622248
hsa-mir-23a-3p	MIMAT0000078	BRWD1	54014	PAR-CLIP	21572407
hsa-mir-23a-3p	MIMAT0000078	SNTG1	54212	HITS-CLIP	23824327
hsa-mir-23a-3p	MIMAT0000078	CRLS1	54675	HITS-CLIP	23824327
hsa-mir-23a-3p	MIMAT0000078	RNF111	54778	PAR-CLIP	22012620
hsa-mir-23a-3p	MIMAT0000078	ZCCHC2	54877	PAR-CLIP	21572407
hsa-mir-23a-3p	MIMAT0000078	ST7L	54879	Luciferase reporter assay	27537390
hsa-mir-23a-3p	MIMAT0000078	BSDC1	55108	HITS-CLIP	19536157
hsa-mir-23a-3p	MIMAT0000078	SLC6A15	55117	CLASH	23622248
hsa-mir-23a-3p	MIMAT0000078	KIAA1551	55196	CLASH	23622248
hsa-mir-23a-3p	MIMAT0000078	ETNK1	55500	PAR-CLIP	22012620
hsa-mir-23a-3p	MIMAT0000078	PNRC2	55629	PAR-CLIP	23446348
hsa-mir-23a-3p	MIMAT0000078	PEX26	55670	CLASH	23622248
hsa-mir-23a-3p	MIMAT0000078	FAM222B	55731	PAR-CLIP	21572407
hsa-mir-23a-3p	MIMAT0000078	ZNF701	55762	HITS-CLIP//PAR-CLIP	23446348|23313552
hsa-mir-23a-3p	MIMAT0000078	ERBIN	55914	PAR-CLIP	22012620
hsa-mir-23a-3p	MIMAT0000078	BCAP29	55973	CLASH	23622248
hsa-mir-23a-3p	MIMAT0000078	ZNF253	56242	HITS-CLIP	23313552
hsa-mir-23a-3p	MIMAT0000078	STARD7	56910	HITS-CLIP//PAR-CLIP	23592263|23313552
hsa-mir-23a-3p	MIMAT0000078	CNOT6	57472	PAR-CLIP	24398324
hsa-mir-23a-3p	MIMAT0000078	KIAA1210	57481	PAR-CLIP	22012620
hsa-mir-23a-3p	MIMAT0000078	NLGN4X	57502	PAR-CLIP	22012620
hsa-mir-23a-3p	MIMAT0000078	NUFIP2	57532	PAR-CLIP	23592263
hsa-mir-23a-3p	MIMAT0000078	STAMBPL1	57559	PAR-CLIP	22012620
hsa-mir-23a-3p	MIMAT0000078	ZNF319	57567	HITS-CLIP	23824327
hsa-mir-23a-3p	MIMAT0000078	FASTKD5	60493	CLASH	23622248
hsa-mir-23a-3p	MIMAT0000078	ZBTB10	65986	CLASH	23622248
hsa-mir-23a-3p	MIMAT0000078	MRPS34	65993	CLASH	23622248
hsa-mir-23a-3p	MIMAT0000078	CAMKV	79012	CLASH	23622248
hsa-mir-23a-3p	MIMAT0000078	CENPM	79019	HITS-CLIP	19536157
hsa-mir-23a-3p	MIMAT0000078	ZNF426	79088	PAR-CLIP	23592263
hsa-mir-23a-3p	MIMAT0000078	ACSS3	79611	PAR-CLIP	22012620
hsa-mir-23a-3p	MIMAT0000078	FASTKD1	79675	CLASH	23622248
hsa-mir-23a-3p	MIMAT0000078	GRTP1	79774	CLASH	23622248
hsa-mir-23a-3p	MIMAT0000078	QSER1	79832	PAR-CLIP	20371350
hsa-mir-23a-3p	MIMAT0000078	ZNF669	79862	PAR-CLIP	24398324|21572407|20371350
hsa-mir-23a-3p	MIMAT0000078	ATAT1	79969	Luciferase reporter assay//Reporter assay	15131085
hsa-mir-23a-3p	MIMAT0000078	SEMA6D	80031	PAR-CLIP	20371350
hsa-mir-23a-3p	MIMAT0000078	ITPKC	80271	CLASH	23622248
hsa-mir-23a-3p	MIMAT0000078	SESN2	83667	PAR-CLIP	21572407|20371350
hsa-mir-23a-3p	MIMAT0000078	FSD1L	83856	PAR-CLIP	27292025
hsa-mir-23a-3p	MIMAT0000078	TRIM63	84676	Immunoblot//qRT-PCR	28000445
hsa-mir-23a-3p	MIMAT0000078	MCFD2	90411	PAR-CLIP	23592263|26701625
hsa-mir-23a-3p	MIMAT0000078	MCU	90550	CLASH	23622248
hsa-mir-23a-3p	MIMAT0000078	ZNF682	91120	HITS-CLIP	23313552
hsa-mir-23a-3p	MIMAT0000078	PIGM	93183	PAR-CLIP	22012620
hsa-mir-23a-3p	MIMAT0000078	MMGT1	93380	HITS-CLIP	23313552
hsa-mir-23a-3p	MIMAT0000078	FNIP1	96459	HITS-CLIP	23824327
hsa-mir-23a-3p	MIMAT0000078	EGLN3	112399	CLASH	23622248
hsa-mir-23a-3p	MIMAT0000078	NACC1	112939	HITS-CLIP//PAR-CLIP	23592263|23313552
hsa-mir-23a-3p	MIMAT0000078	ZNF257	113835	PAR-CLIP	23446348|22012620|21572407|20371350
hsa-mir-23a-3p	MIMAT0000078	UBALD1	124402	CLASH	23622248
hsa-mir-23a-3p	MIMAT0000078	TMEM170A	124491	PAR-CLIP	23592263
hsa-mir-23a-3p	MIMAT0000078	DNAJC21	134218	PAR-CLIP	22012620
hsa-mir-23a-3p	MIMAT0000078	PTPDC1	138639	HITS-CLIP	23313552
hsa-mir-23a-3p	MIMAT0000078	FOXR2	139628	HITS-CLIP	23824327
hsa-mir-23a-3p	MIMAT0000078	DYNLL2	140735	PAR-CLIP	27292025
hsa-mir-23a-3p	MIMAT0000078	SPTY2D1	144108	PAR-CLIP	23592263
hsa-mir-23a-3p	MIMAT0000078	SLC35G3	146861	HITS-CLIP	23824327
hsa-mir-23a-3p	MIMAT0000078	ZNF578	147660	HITS-CLIP//PAR-CLIP	23446348|20371350|23313552
hsa-mir-23a-3p	MIMAT0000078	BTLA	151888	HITS-CLIP	23824327|27418678
hsa-mir-23a-3p	MIMAT0000078	RNF38	152006	HITS-CLIP	23313552
hsa-mir-23a-3p	MIMAT0000078	FAM91A1	157769	HITS-CLIP	19536157
hsa-mir-23a-3p	MIMAT0000078	ZNF550	162972	HITS-CLIP	23824327|19536157|28735896
hsa-mir-23a-3p	MIMAT0000078	DCP2	167227	PAR-CLIP	24398324
hsa-mir-23a-3p	MIMAT0000078	TMEM64	169200	Luciferase reporter assay//Western blot	27606130
hsa-mir-23a-3p	MIMAT0000078	STT3B	201595	CLASH	23622248
hsa-mir-23a-3p	MIMAT0000078	C2orf69	205327	CLASH//PAR-CLIP	23622248|21572407
hsa-mir-23a-3p	MIMAT0000078	ZNF485	220992	HITS-CLIP//PAR-CLIP	24398324|23446348|22012620|21572407|20371350
hsa-mir-23a-3p	MIMAT0000078	JMJD1C	221037	PAR-CLIP	22012620
hsa-mir-23a-3p	MIMAT0000078	LEMD2	221496	CLASH	23622248
hsa-mir-23a-3p	MIMAT0000078	ZIK1	284307	PAR-CLIP	21572407
hsa-mir-23a-3p	MIMAT0000078	CEP57L1	285753	PAR-CLIP	22012620
hsa-mir-23a-3p	MIMAT0000078	RPL7L1	285855	PAR-CLIP	21572407
hsa-mir-23a-3p	MIMAT0000078	TRIM59	286827	PAR-CLIP	21572407
hsa-mir-23a-3p	MIMAT0000078	S100A7A	338324	HITS-CLIP	23824327
hsa-mir-23a-3p	MIMAT0000078	RPSAP58	388524	HITS-CLIP	23824327|19536157|27418678
hsa-mir-23a-3p	MIMAT0000078	C8orf58	541565	PAR-CLIP	23592263
hsa-mir-23a-3p	MIMAT0000078	ATXN7L3B	552889	PAR-CLIP	23592263|24398324|21572407|20371350|26701625
hsa-mir-23a-3p	MIMAT0000078	ZNF704	619279	PAR-CLIP	22100165|23446348|22012620|20371350|26701625
hsa-mir-23a-3p	MIMAT0000078	POM121C	100101267	PAR-CLIP	24398324|21572407|20371350
hsa-mir-92a-3p	MIMAT0000092	ABCA3	21	CLASH	23622248
hsa-mir-92a-3p	MIMAT0000092	ABL2	27	CLASH	23622248
hsa-mir-92a-3p	MIMAT0000092	ACAA1	30	HITS-CLIP	22473208
hsa-mir-92a-3p	MIMAT0000092	ACACA	31	CLASH	23622248
hsa-mir-92a-3p	MIMAT0000092	ACADS	35	CLASH	23622248
hsa-mir-92a-3p	MIMAT0000092	ACAT2	39	CLASH	23622248
hsa-mir-92a-3p	MIMAT0000092	ACLY	47	CLASH	23622248
hsa-mir-92a-3p	MIMAT0000092	ACTB	60	CLASH	23622248
hsa-mir-92a-3p	MIMAT0000092	ACTC1	70	HITS-CLIP	27418678
hsa-mir-92a-3p	MIMAT0000092	ADAM10	102	HITS-CLIP	22473208
hsa-mir-92a-3p	MIMAT0000092	AP2B1	163	CLASH	23622248
hsa-mir-92a-3p	MIMAT0000092	AK2	204	CLASH	23622248
hsa-mir-92a-3p	MIMAT0000092	ALDH9A1	223	CLASH	23622248
hsa-mir-92a-3p	MIMAT0000092	AMD1	262	PAR-CLIP	26701625
hsa-mir-92a-3p	MIMAT0000092	ANXA11	311	CLASH	23622248
hsa-mir-92a-3p	MIMAT0000092	FASLG	356	HITS-CLIP	23824327
hsa-mir-92a-3p	MIMAT0000092	ARCN1	372	CLASH	23622248
hsa-mir-92a-3p	MIMAT0000092	ARF1	375	CLASH//PAR-CLIP	23622248|21572407
hsa-mir-92a-3p	MIMAT0000092	ARHGDIA	396	CLASH	23622248
hsa-mir-92a-3p	MIMAT0000092	ARL2	402	CLASH	23622248
hsa-mir-92a-3p	MIMAT0000092	ARRB1	408	CLASH	23622248
hsa-mir-92a-3p	MIMAT0000092	ASAH1	427	CLASH	23622248
hsa-mir-92a-3p	MIMAT0000092	ASGR2	433	PAR-CLIP	23446348|21572407|20371350
hsa-mir-92a-3p	MIMAT0000092	ASS1	445	CLASH	23622248
hsa-mir-92a-3p	MIMAT0000092	ATM	472	CLASH	23622248
hsa-mir-92a-3p	MIMAT0000092	ATOX1	475	PAR-CLIP	20371350
hsa-mir-92a-3p	MIMAT0000092	ATP1A1	476	CLASH	23622248
hsa-mir-92a-3p	MIMAT0000092	ATP2A2	488	HITS-CLIP	22473208
hsa-mir-92a-3p	MIMAT0000092	ATP2B4	493	HITS-CLIP	22473208
hsa-mir-92a-3p	MIMAT0000092	ATP5A1	498	CLASH	23622248
hsa-mir-92a-3p	MIMAT0000092	ATP5B	506	CLASH	23622248
hsa-mir-92a-3p	MIMAT0000092	ATP5J	522	CLASH	23622248
hsa-mir-92a-3p	MIMAT0000092	ATP7A	538	HITS-CLIP	22473208
hsa-mir-92a-3p	MIMAT0000092	KIF1A	547	CLASH	23622248
hsa-mir-92a-3p	MIMAT0000092	AUP1	550	CLASH	23622248
hsa-mir-92a-3p	MIMAT0000092	BAK1	578	CLASH//PAR-CLIP	23622248|20371350
hsa-mir-92a-3p	MIMAT0000092	BCAT1	586	PAR-CLIP	23446348|20371350
hsa-mir-92a-3p	MIMAT0000092	BCAT2	587	HITS-CLIP	22473208
hsa-mir-92a-3p	MIMAT0000092	CCND1	595	CLASH	23622248
hsa-mir-92a-3p	MIMAT0000092	BCL9	607	CLASH	23622248
hsa-mir-92a-3p	MIMAT0000092	BCS1L	617	CLASH	23622248
hsa-mir-92a-3p	MIMAT0000092	BID	637	CLASH	23622248
hsa-mir-92a-3p	MIMAT0000092	BLMH	642	CLASH	23622248
hsa-mir-92a-3p	MIMAT0000092	BMPR1A	657	PAR-CLIP	21572407|20371350
hsa-mir-92a-3p	MIMAT0000092	BMPR2	659	HITS-CLIP//Luciferase reporter assay//qRT-PCR//Western blot	19390056|22473208
hsa-mir-92a-3p	MIMAT0000092	BSG	682	CLASH	23622248
hsa-mir-92a-3p	MIMAT0000092	BTF3	689	CLASH	23622248
hsa-mir-92a-3p	MIMAT0000092	CAD	790	CLASH//PAR-CLIP	23622248|27292025
hsa-mir-92a-3p	MIMAT0000092	CAPZB	832	PAR-CLIP	26701625
hsa-mir-92a-3p	MIMAT0000092	CARS	833	CLASH	23622248
hsa-mir-92a-3p	MIMAT0000092	CBFB	865	CLASH	23622248
hsa-mir-92a-3p	MIMAT0000092	CBR1	873	CLASH	23622248
hsa-mir-92a-3p	MIMAT0000092	CBS	875	CLASH	23622248
hsa-mir-92a-3p	MIMAT0000092	CCNB1	891	CLASH//PAR-CLIP	23622248|26701625
hsa-mir-92a-3p	MIMAT0000092	CCNE1	898	CLASH	23622248
hsa-mir-92a-3p	MIMAT0000092	SCARB1	949	CLASH	23622248
hsa-mir-92a-3p	MIMAT0000092	SCARB2	950	CLASH	23622248
hsa-mir-92a-3p	MIMAT0000092	CD59	966	CLASH	23622248
hsa-mir-92a-3p	MIMAT0000092	CD69	969	Flow//HITS-CLIP//Immunoprecipitaion//Luciferase reporter assay//qRT-PCR//Western blot	22473208|26937033
hsa-mir-92a-3p	MIMAT0000092	CDK1	983	CLASH	23622248
hsa-mir-92a-3p	MIMAT0000092	CDC5L	988	PAR-CLIP	23592263
hsa-mir-92a-3p	MIMAT0000092	CDC6	990	HITS-CLIP	22473208
hsa-mir-92a-3p	MIMAT0000092	CDC20	991	CLASH	23622248
hsa-mir-92a-3p	MIMAT0000092	CDC25A	993	CLASH	23622248
hsa-mir-92a-3p	MIMAT0000092	CDC27	996	HITS-CLIP	22473208
hsa-mir-92a-3p	MIMAT0000092	CDH1	999	Luciferase reporter assay//Northern blot//qRT-PCR	21148309
hsa-mir-92a-3p	MIMAT0000092	CDK9	1025	CLASH	23622248
hsa-mir-92a-3p	MIMAT0000092	CDKN3	1033	CLASH	23622248
hsa-mir-92a-3p	MIMAT0000092	RCC1	1104	CLASH	23622248
hsa-mir-92a-3p	MIMAT0000092	CHEK1	1111	CLASH	23622248
hsa-mir-92a-3p	MIMAT0000092	CHN1	1123	CLASH	23622248
hsa-mir-92a-3p	MIMAT0000092	CKB	1152	CLASH	23622248
hsa-mir-92a-3p	MIMAT0000092	CKMT1B	1159	CLASH	23622248
hsa-mir-92a-3p	MIMAT0000092	CLIC1	1192	CLASH	23622248
hsa-mir-92a-3p	MIMAT0000092	CLNS1A	1207	CLASH	23622248
hsa-mir-92a-3p	MIMAT0000092	CLTA	1211	PAR-CLIP	21572407
hsa-mir-92a-3p	MIMAT0000092	CLTC	1213	CLASH	23622248
hsa-mir-92a-3p	MIMAT0000092	COL4A1	1282	CLASH	23622248
hsa-mir-92a-3p	MIMAT0000092	COL4A2	1284	CLASH	23622248
hsa-mir-92a-3p	MIMAT0000092	COX4I1	1327	CLASH	23622248
hsa-mir-92a-3p	MIMAT0000092	CTLA4	1493	CLASH	23622248
hsa-mir-92a-3p	MIMAT0000092	CTSB	1508	CLASH	23622248
hsa-mir-92a-3p	MIMAT0000092	CUX1	1523	CLASH//qRT-PCR	23622248
hsa-mir-92a-3p	MIMAT0000092	CYP2C19	1557	PAR-CLIP	23592263
hsa-mir-92a-3p	MIMAT0000092	CYP7A1	1581	CLASH	23622248
hsa-mir-92a-3p	MIMAT0000092	DBT	1629	HITS-CLIP	22473208
hsa-mir-92a-3p	MIMAT0000092	DCTD	1635	CLASH	23622248
hsa-mir-92a-3p	MIMAT0000092	DDX3X	1654	HITS-CLIP//PAR-CLIP	23446348|21572407
hsa-mir-92a-3p	MIMAT0000092	DDX5	1655	CLASH	23622248
hsa-mir-92a-3p	MIMAT0000092	DDX6	1656	CLASH	23622248
hsa-mir-92a-3p	MIMAT0000092	DMXL1	1657	CLASH	23622248
hsa-mir-92a-3p	MIMAT0000092	DHX8	1659	CLASH	23622248
hsa-mir-92a-3p	MIMAT0000092	DHCR24	1718	CLASH	23622248
hsa-mir-92a-3p	MIMAT0000092	CYB5R3	1727	CLASH	23622248
hsa-mir-92a-3p	MIMAT0000092	DIAPH1	1729	CLASH	23622248
hsa-mir-92a-3p	MIMAT0000092	DLX6	1750	CLASH	23622248
hsa-mir-92a-3p	MIMAT0000092	DYNC1H1	1778	CLASH	23622248
hsa-mir-92a-3p	MIMAT0000092	DYNC1LI2	1783	PAR-CLIP	27292025
hsa-mir-92a-3p	MIMAT0000092	DNM2	1785	CLASH	23622248
hsa-mir-92a-3p	MIMAT0000092	DNMT1	1786	Luciferase reporter assay	23306545
hsa-mir-92a-3p	MIMAT0000092	RCAN1	1827	CLASH	23622248
hsa-mir-92a-3p	MIMAT0000092	DUSP5	1847	HITS-CLIP//PAR-CLIP	22473208|23446348|22012620|21572407|20371350|26701625
hsa-mir-92a-3p	MIMAT0000092	DYRK1A	1859	CLASH	23622248
hsa-mir-92a-3p	MIMAT0000092	E2F3	1871	HITS-CLIP	22473208
hsa-mir-92a-3p	MIMAT0000092	E4F1	1877	CLASH	23622248
hsa-mir-92a-3p	MIMAT0000092	TYMP	1890	CLASH	23622248
hsa-mir-92a-3p	MIMAT0000092	EEF1A1	1915	CLASH	23622248
hsa-mir-92a-3p	MIMAT0000092	EEF2	1938	CLASH	23622248
hsa-mir-92a-3p	MIMAT0000092	EFNA5	1946	CLASH	23622248
hsa-mir-92a-3p	MIMAT0000092	EFNB1	1947	CLASH	23622248
hsa-mir-92a-3p	MIMAT0000092	EIF2S3	1968	CLASH	23622248
hsa-mir-92a-3p	MIMAT0000092	EIF4B	1975	CLASH	23622248
hsa-mir-92a-3p	MIMAT0000092	EIF4EBP1	1978	HITS-CLIP	23706177
hsa-mir-92a-3p	MIMAT0000092	EIF4EBP2	1979	PAR-CLIP	22012620
hsa-mir-92a-3p	MIMAT0000092	EIF4G2	1982	CLASH	23622248
hsa-mir-92a-3p	MIMAT0000092	ELF4	2000	CLASH	23622248
hsa-mir-92a-3p	MIMAT0000092	EMD	2010	CLASH	23622248
hsa-mir-92a-3p	MIMAT0000092	CTTN	2017	CLASH	23622248
hsa-mir-92a-3p	MIMAT0000092	ENO1	2023	CLASH	23622248
hsa-mir-92a-3p	MIMAT0000092	EP300	2033	CLASH	23622248
hsa-mir-92a-3p	MIMAT0000092	EPHA4	2043	CLASH	23622248
hsa-mir-92a-3p	MIMAT0000092	EPHA7	2045	CLASH	23622248
hsa-mir-92a-3p	MIMAT0000092	EPHB2	2048	CLASH	23622248
hsa-mir-92a-3p	MIMAT0000092	CLN8	2055	PAR-CLIP	21572407|20371350
hsa-mir-92a-3p	MIMAT0000092	ERH	2079	CLASH	23622248
hsa-mir-92a-3p	MIMAT0000092	ESD	2098	CLASH	23622248
hsa-mir-92a-3p	MIMAT0000092	ESR2	2100	GFP reporter assay	20484043
hsa-mir-92a-3p	MIMAT0000092	ETFA	2108	CLASH	23622248
hsa-mir-92a-3p	MIMAT0000092	ETV6	2120	CLASH	23622248
hsa-mir-92a-3p	MIMAT0000092	BPTF	2186	PAR-CLIP	26701625
hsa-mir-92a-3p	MIMAT0000092	FASN	2194	CLASH	23622248
hsa-mir-92a-3p	MIMAT0000092	FAU	2197	CLASH	23622248
hsa-mir-92a-3p	MIMAT0000092	FGF2	2247	CLASH//HITS-CLIP//PAR-CLIP	23622248|23592263|23446348|22012620|21572407|20371350
hsa-mir-92a-3p	MIMAT0000092	FKBP1A	2280	CLASH//PAR-CLIP	23622248|22100165|22291592
hsa-mir-92a-3p	MIMAT0000092	FKBP4	2288	CLASH	23622248
hsa-mir-92a-3p	MIMAT0000092	FLNA	2316	CLASH	23622248
hsa-mir-92a-3p	MIMAT0000092	FLNB	2317	CLASH	23622248
hsa-mir-92a-3p	MIMAT0000092	KDSR	2531	CLASH	23622248
hsa-mir-92a-3p	MIMAT0000092	GAA	2548	HITS-CLIP	22473208
hsa-mir-92a-3p	MIMAT0000092	GABPA	2551	CLASH	23622248
hsa-mir-92a-3p	MIMAT0000092	GAK	2580	CLASH	23622248
hsa-mir-92a-3p	MIMAT0000092	GAPDH	2597	CLASH	23622248
hsa-mir-92a-3p	MIMAT0000092	GATA3	2625	CLASH	23622248
hsa-mir-92a-3p	MIMAT0000092	GATA6	2627	PAR-CLIP	21572407
hsa-mir-92a-3p	MIMAT0000092	NIPSNAP2	2631	CLASH	23622248
hsa-mir-92a-3p	MIMAT0000092	GCHFR	2644	CLASH	23622248
hsa-mir-92a-3p	MIMAT0000092	KAT2A	2648	CLASH//qRT-PCR	23622248
hsa-mir-92a-3p	MIMAT0000092	GGCX	2677	PAR-CLIP	27292025
hsa-mir-92a-3p	MIMAT0000092	GLO1	2739	CLASH	23622248
hsa-mir-92a-3p	MIMAT0000092	GM2A	2760	PAR-CLIP	23592263
hsa-mir-92a-3p	MIMAT0000092	GNAQ	2776	PAR-CLIP	20371350
hsa-mir-92a-3p	MIMAT0000092	GNG7	2788	CLASH	23622248
hsa-mir-92a-3p	MIMAT0000092	GOLGA3	2802	CLASH//HITS-CLIP//PAR-CLIP	23622248|22473208|22012620|21572407
hsa-mir-92a-3p	MIMAT0000092	GOLGA4	2803	HITS-CLIP	22473208
hsa-mir-92a-3p	MIMAT0000092	GOT2	2806	CLASH	23622248
hsa-mir-92a-3p	MIMAT0000092	MKNK2	2872	CLASH//PAR-CLIP	23622248|23592263
hsa-mir-92a-3p	MIMAT0000092	GPX3	2878	CLASH	23622248
hsa-mir-92a-3p	MIMAT0000092	GSK3B	2932	CLASH	23622248
hsa-mir-92a-3p	MIMAT0000092	GSTP1	2950	CLASH	23622248
hsa-mir-92a-3p	MIMAT0000092	GTF2A1	2957	HITS-CLIP//PAR-CLIP	23446348|20371350|21572407
hsa-mir-92a-3p	MIMAT0000092	GTF2E1	2960	PAR-CLIP	21572407
hsa-mir-92a-3p	MIMAT0000092	BRF1	2972	CLASH	23622248
hsa-mir-92a-3p	MIMAT0000092	GTF3C1	2975	CLASH	23622248
hsa-mir-92a-3p	MIMAT0000092	GTF3C2	2976	CLASH	23622248
hsa-mir-92a-3p	MIMAT0000092	HIST1H1E	3008	CLASH	23622248
hsa-mir-92a-3p	MIMAT0000092	HIST1H2AE	3012	CLASH	23622248
hsa-mir-92a-3p	MIMAT0000092	H3F3B	3021	PAR-CLIP	23592263|23446348|21572407|20371350
hsa-mir-92a-3p	MIMAT0000092	HSD17B10	3028	CLASH	23622248
hsa-mir-92a-3p	MIMAT0000092	HADHA	3030	CLASH	23622248
hsa-mir-92a-3p	MIMAT0000092	HBB	3043	CLASH	23622248
hsa-mir-92a-3p	MIMAT0000092	HCFC1	3054	CLASH	23622248
hsa-mir-92a-3p	MIMAT0000092	HDAC1	3065	CLASH	23622248
hsa-mir-92a-3p	MIMAT0000092	HDAC2	3066	Luciferase reporter assay	27884646
hsa-mir-92a-3p	MIMAT0000092	HDGF	3068	CLASH	23622248
hsa-mir-92a-3p	MIMAT0000092	HIVEP1	3096	HITS-CLIP//PAR-CLIP	22473208|23592263|23446348|21572407|20371350
hsa-mir-92a-3p	MIMAT0000092	HLA-E	3133	CLASH	23622248
hsa-mir-92a-3p	MIMAT0000092	HMGB1	3146	CLASH	23622248
hsa-mir-92a-3p	MIMAT0000092	HMGCR	3156	CLASH//HITS-CLIP	23622248|22473208
hsa-mir-92a-3p	MIMAT0000092	HMGCS1	3157	CLASH	23622248
hsa-mir-92a-3p	MIMAT0000092	HNRNPA2B1	3181	CLASH	23622248
hsa-mir-92a-3p	MIMAT0000092	HNRNPF	3185	CLASH	23622248
hsa-mir-92a-3p	MIMAT0000092	HOXA5	3202	CLASH	23622248
hsa-mir-92a-3p	MIMAT0000092	HOXA13	3209	PAR-CLIP	20371350
hsa-mir-92a-3p	MIMAT0000092	HOXC8	3224	PAR-CLIP	21572407
hsa-mir-92a-3p	MIMAT0000092	HES1	3280	CLASH	23622248
hsa-mir-92a-3p	MIMAT0000092	HSPA1B	3304	CLASH	23622248
hsa-mir-92a-3p	MIMAT0000092	HSPA8	3312	CLASH	23622248
hsa-mir-92a-3p	MIMAT0000092	HSP90AB1	3326	CLASH	23622248
hsa-mir-92a-3p	MIMAT0000092	NDST1	3340	CLASH	23622248
hsa-mir-92a-3p	MIMAT0000092	FOXN2	3344	HITS-CLIP//PAR-CLIP	22473208|22100165|22291592|24398324|23446348|21572407|20371350
hsa-mir-92a-3p	MIMAT0000092	ICAM1	3383	HITS-CLIP	22473208
hsa-mir-92a-3p	MIMAT0000092	IGF1R	3480	CLASH	23622248
hsa-mir-92a-3p	MIMAT0000092	RBPJ	3516	PAR-CLIP	26701625
hsa-mir-92a-3p	MIMAT0000092	IGSF1	3547	CLASH	23622248
hsa-mir-92a-3p	MIMAT0000092	IK	3550	CLASH	23622248
hsa-mir-92a-3p	MIMAT0000092	IL6ST	3572	HITS-CLIP//PAR-CLIP	23592263|23446348|22012620|21572407|20371350
hsa-mir-92a-3p	MIMAT0000092	ILF2	3608	CLASH	23622248
hsa-mir-92a-3p	MIMAT0000092	INCENP	3619	PAR-CLIP	23446348|21572407
hsa-mir-92a-3p	MIMAT0000092	INSIG1	3638	CLASH//HITS-CLIP//PAR-CLIP	23622248|22473208|23592263
hsa-mir-92a-3p	MIMAT0000092	IPP	3652	PAR-CLIP	21572407
hsa-mir-92a-3p	MIMAT0000092	IRAK1	3654	CLASH	23622248
hsa-mir-92a-3p	MIMAT0000092	ITGA5	3678	Luciferase reporter assay//Microarray//Western blot	19460962
hsa-mir-92a-3p	MIMAT0000092	EIF6	3692	CLASH	23622248
hsa-mir-92a-3p	MIMAT0000092	ITGB8	3696	PAR-CLIP	26701625|27292025
hsa-mir-92a-3p	MIMAT0000092	ITPR1	3708	HITS-CLIP//PAR-CLIP	22473208|23592263|21572407|20371350
hsa-mir-92a-3p	MIMAT0000092	ITPR3	3710	CLASH	23622248
hsa-mir-92a-3p	MIMAT0000092	JAG2	3714	CLASH	23622248
hsa-mir-92a-3p	MIMAT0000092	KCNC1	3746	CLASH	23622248
hsa-mir-92a-3p	MIMAT0000092	KCNC4	3749	PAR-CLIP	26701625
hsa-mir-92a-3p	MIMAT0000092	KIF5B	3799	HITS-CLIP//PAR-CLIP	22473208|21572407
hsa-mir-92a-3p	MIMAT0000092	KIFC1	3833	CLASH	23622248
hsa-mir-92a-3p	MIMAT0000092	KPNB1	3837	CLASH	23622248
hsa-mir-92a-3p	MIMAT0000092	KPNA2	3838	CLASH	23622248
hsa-mir-92a-3p	MIMAT0000092	KPNA3	3839	CLASH	23622248
hsa-mir-92a-3p	MIMAT0000092	TNPO1	3842	CLASH//HITS-CLIP	23622248|22473208
hsa-mir-92a-3p	MIMAT0000092	IPO5	3843	CLASH	23622248
hsa-mir-92a-3p	MIMAT0000092	LAMC1	3915	CLASH	23622248
hsa-mir-92a-3p	MIMAT0000092	LAMP2	3920	HITS-CLIP	22473208
hsa-mir-92a-3p	MIMAT0000092	LASP1	3927	//Luciferase reporter assay//qRT-PCR//Western blot	27895492
hsa-mir-92a-3p	MIMAT0000092	LDLR	3949	CLASH	23622248
hsa-mir-92a-3p	MIMAT0000092	LETM1	3954	PAR-CLIP	21572407
hsa-mir-92a-3p	MIMAT0000092	LRP6	4040	CLASH	23622248
hsa-mir-92a-3p	MIMAT0000092	LTBP1	4052	CLASH	23622248
hsa-mir-92a-3p	MIMAT0000092	CD180	4064	PAR-CLIP	26701625
hsa-mir-92a-3p	MIMAT0000092	CAPRIN1	4076	CLASH//qRT-PCR	23622248
hsa-mir-92a-3p	MIMAT0000092	NBR1	4077	CLASH	23622248
hsa-mir-92a-3p	MIMAT0000092	SMAD4	4089	Microarray	20940405
hsa-mir-92a-3p	MIMAT0000092	SMAD6	4091	HITS-CLIP	22473208
hsa-mir-92a-3p	MIMAT0000092	SMAD7	4092	CLASH//HITS-CLIP	23622248|22473208
hsa-mir-92a-3p	MIMAT0000092	MAFG	4097	CLASH	23622248
hsa-mir-92a-3p	MIMAT0000092	MAN2A1	4124	HITS-CLIP	22473208
hsa-mir-92a-3p	MIMAT0000092	MAP1B	4131	CLASH//PAR-CLIP	23622248|23446348|20371350
hsa-mir-92a-3p	MIMAT0000092	MAP4	4134	CLASH	23622248
hsa-mir-92a-3p	MIMAT0000092	MARS	4141	CLASH	23622248
hsa-mir-92a-3p	MIMAT0000092	MBNL1	4154	CLASH	23622248
hsa-mir-92a-3p	MIMAT0000092	MCL1	4170	HITS-CLIP	22473208
hsa-mir-92a-3p	MIMAT0000092	MCM3	4172	CLASH	23622248
hsa-mir-92a-3p	MIMAT0000092	MCM7	4176	CLASH	23622248
hsa-mir-92a-3p	MIMAT0000092	DNAJB9	4189	HITS-CLIP//PAR-CLIP	22473208|23592263|23446348|22012620|21572407|20371350|26701625
hsa-mir-92a-3p	MIMAT0000092	MDM2	4193	CLASH//PAR-CLIP	23622248|23592263
hsa-mir-92a-3p	MIMAT0000092	ME2	4200	CLASH	23622248
hsa-mir-92a-3p	MIMAT0000092	MECP2	4204	CLASH	23622248
hsa-mir-92a-3p	MIMAT0000092	MEF2C	4208	CLASH	23622248
hsa-mir-92a-3p	MIMAT0000092	MEF2D	4209	HITS-CLIP	22473208
hsa-mir-92a-3p	MIMAT0000092	MAP3K4	4216	CLASH	23622248
hsa-mir-92a-3p	MIMAT0000092	RAB8A	4218	CLASH	23622248
hsa-mir-92a-3p	MIMAT0000092	MEN1	4221	CLASH	23622248
hsa-mir-92a-3p	MIMAT0000092	MKI67	4288	CLASH	23622248
hsa-mir-92a-3p	MIMAT0000092	AFDN	4301	CLASH	23622248
hsa-mir-92a-3p	MIMAT0000092	MPG	4350	CLASH	23622248
hsa-mir-92a-3p	MIMAT0000092	MPP1	4354	HITS-CLIP	22473208
hsa-mir-92a-3p	MIMAT0000092	COX1	4512	CLASH	23622248
hsa-mir-92a-3p	MIMAT0000092	MTF1	4520	HITS-CLIP	22473208
hsa-mir-92a-3p	MIMAT0000092	MYBL2	4605	CLASH	23622248
hsa-mir-92a-3p	MIMAT0000092	MYC	4609	TRAP	24510096
hsa-mir-92a-3p	MIMAT0000092	MYH2	4620	CLASH	23622248
hsa-mir-92a-3p	MIMAT0000092	MYH9	4627	CLASH	23622248
hsa-mir-92a-3p	MIMAT0000092	MYL6	4637	CLASH	23622248
hsa-mir-92a-3p	MIMAT0000092	MYO1C	4641	CLASH	23622248
hsa-mir-92a-3p	MIMAT0000092	MYO1D	4642	CLASH//HITS-CLIP	23622248|22473208
hsa-mir-92a-3p	MIMAT0000092	MYO5A	4644	HITS-CLIP	22473208
hsa-mir-92a-3p	MIMAT0000092	MYO6	4646	CLASH	23622248
hsa-mir-92a-3p	MIMAT0000092	NAB1	4664	CLASH	23622248
hsa-mir-92a-3p	MIMAT0000092	HNRNPM	4670	CLASH	23622248
hsa-mir-92a-3p	MIMAT0000092	NCL	4691	CLASH	23622248
hsa-mir-92a-3p	MIMAT0000092	NDUFA5	4698	CLASH	23622248
hsa-mir-92a-3p	MIMAT0000092	NDUFA7	4701	CLASH	23622248
hsa-mir-92a-3p	MIMAT0000092	NDUFB10	4716	CLASH	23622248
hsa-mir-92a-3p	MIMAT0000092	NDUFV3	4731	CLASH	23622248
hsa-mir-92a-3p	MIMAT0000092	NEK2	4751	CLASH	23622248
hsa-mir-92a-3p	MIMAT0000092	NF2	4771	PAR-CLIP	20371350
hsa-mir-92a-3p	MIMAT0000092	NFE2L1	4779	CLASH	23622248
hsa-mir-92a-3p	MIMAT0000092	NFIB	4781	CLASH	23622248
hsa-mir-92a-3p	MIMAT0000092	NFKB1	4790	CLASH	23622248
hsa-mir-92a-3p	MIMAT0000092	TONSL	4796	CLASH	23622248
hsa-mir-92a-3p	MIMAT0000092	NFYB	4801	PAR-CLIP	21572407
hsa-mir-92a-3p	MIMAT0000092	SNU13	4809	CLASH	23622248
hsa-mir-92a-3p	MIMAT0000092	NKX3-1	4824	CLASH	23622248
hsa-mir-92a-3p	MIMAT0000092	CNOT2	4848	PAR-CLIP	23446348|22012620|21572407|20371350
hsa-mir-92a-3p	MIMAT0000092	CNOT4	4850	PAR-CLIP	23592263|21572407|20371350|27292025
hsa-mir-92a-3p	MIMAT0000092	NOTCH2	4853	CLASH	23622248
hsa-mir-92a-3p	MIMAT0000092	NPM1	4869	CLASH	23622248
hsa-mir-92a-3p	MIMAT0000092	NRAS	4893	HITS-CLIP//PAR-CLIP	22473208|23446348|20371350
hsa-mir-92a-3p	MIMAT0000092	NSF	4905	HITS-CLIP	22473208
hsa-mir-92a-3p	MIMAT0000092	NTHL1	4913	CLASH	23622248
hsa-mir-92a-3p	MIMAT0000092	NUCB1	4924	CLASH	23622248
hsa-mir-92a-3p	MIMAT0000092	OAZ1	4946	CLASH	23622248
hsa-mir-92a-3p	MIMAT0000092	ORC5	5001	CLASH	23622248
hsa-mir-92a-3p	MIMAT0000092	P4HB	5034	CLASH	23622248
hsa-mir-92a-3p	MIMAT0000092	PA2G4	5036	CLASH	23622248
hsa-mir-92a-3p	MIMAT0000092	PEBP1	5037	CLASH	23622248
hsa-mir-92a-3p	MIMAT0000092	PAFAH1B1	5048	HITS-CLIP	22473208
hsa-mir-92a-3p	MIMAT0000092	PAWR	5074	PAR-CLIP	23446348|21572407|20371350
hsa-mir-92a-3p	MIMAT0000092	PAX9	5083	PAR-CLIP	21572407
hsa-mir-92a-3p	MIMAT0000092	PBX2	5089	CLASH	23622248
hsa-mir-92a-3p	MIMAT0000092	PCBP2	5094	CLASH	23622248
hsa-mir-92a-3p	MIMAT0000092	CDK16	5127	HITS-CLIP	22473208
hsa-mir-92a-3p	MIMAT0000092	PFDN2	5202	CLASH	23622248
hsa-mir-92a-3p	MIMAT0000092	PFKM	5213	CLASH	23622248
hsa-mir-92a-3p	MIMAT0000092	PFN1	5216	CLASH	23622248
hsa-mir-92a-3p	MIMAT0000092	SLC25A3	5250	CLASH	23622248
hsa-mir-92a-3p	MIMAT0000092	PIK3CD	5293	PAR-CLIP	26701625
hsa-mir-92a-3p	MIMAT0000092	PITPNA	5306	CLASH//HITS-CLIP	23622248|22473208
hsa-mir-92a-3p	MIMAT0000092	PITX1	5307	CLASH	23622248
hsa-mir-92a-3p	MIMAT0000092	PKM	5315	CLASH	23622248
hsa-mir-92a-3p	MIMAT0000092	PKNOX1	5316	PAR-CLIP	27292025
hsa-mir-92a-3p	MIMAT0000092	PLCG1	5335	CLASH	23622248
hsa-mir-92a-3p	MIMAT0000092	POLE	5426	CLASH	23622248
hsa-mir-92a-3p	MIMAT0000092	POLR2I	5438	CLASH	23622248
hsa-mir-92a-3p	MIMAT0000092	POLR2L	5441	CLASH	23622248
hsa-mir-92a-3p	MIMAT0000092	POLRMT	5442	CLASH	23622248
hsa-mir-92a-3p	MIMAT0000092	PON2	5445	CLASH	23622248
hsa-mir-92a-3p	MIMAT0000092	POR	5447	CLASH	23622248
hsa-mir-92a-3p	MIMAT0000092	PPARD	5467	CLASH	23622248
hsa-mir-92a-3p	MIMAT0000092	PPIB	5479	CLASH	23622248
hsa-mir-92a-3p	MIMAT0000092	PPIC	5480	PAR-CLIP	22100165
hsa-mir-92a-3p	MIMAT0000092	PPP1CC	5501	CLASH	23622248
hsa-mir-92a-3p	MIMAT0000092	PPP1R3D	5509	HITS-CLIP	22473208|21572407
hsa-mir-92a-3p	MIMAT0000092	PPP2R1A	5518	CLASH	23622248
hsa-mir-92a-3p	MIMAT0000092	PPP2R2A	5520	CLASH	23622248
hsa-mir-92a-3p	MIMAT0000092	PPP4C	5531	CLASH	23622248
hsa-mir-92a-3p	MIMAT0000092	PPP6C	5537	CLASH	23622248
hsa-mir-92a-3p	MIMAT0000092	NPY4R	5540	PAR-CLIP	21572407
hsa-mir-92a-3p	MIMAT0000092	PRKCA	5578	CLASH	23622248
hsa-mir-92a-3p	MIMAT0000092	PKN1	5585	CLASH	23622248
hsa-mir-92a-3p	MIMAT0000092	MAPK8	5599	Luciferase reporter assay//qRT-PCR//Western blot	24705900
hsa-mir-92a-3p	MIMAT0000092	MAPK9	5601	CLASH	23622248
hsa-mir-92a-3p	MIMAT0000092	PRPS1	5631	PAR-CLIP	26701625
hsa-mir-92a-3p	MIMAT0000092	PSMA4	5685	CLASH	23622248
hsa-mir-92a-3p	MIMAT0000092	PSMA7	5688	CLASH	23622248
hsa-mir-92a-3p	MIMAT0000092	PSMB1	5689	CLASH	23622248
hsa-mir-92a-3p	MIMAT0000092	PSMB6	5694	CLASH	23622248
hsa-mir-92a-3p	MIMAT0000092	PSMC3	5702	CLASH	23622248
hsa-mir-92a-3p	MIMAT0000092	PSMD2	5708	CLASH	23622248
hsa-mir-92a-3p	MIMAT0000092	PSMD3	5709	CLASH	23622248
hsa-mir-92a-3p	MIMAT0000092	PSMD5	5711	HITS-CLIP	22473208
hsa-mir-92a-3p	MIMAT0000092	PSMD11	5717	CLASH	23622248
hsa-mir-92a-3p	MIMAT0000092	PTBP1	5725	CLASH	23622248
hsa-mir-92a-3p	MIMAT0000092	PTEN	5728	HITS-CLIP//Immunohistochemistry//Luciferase reporter assay//qRT-PCR//Western blot	24026406|22473208|26432332|27366095
hsa-mir-92a-3p	MIMAT0000092	PTGER4	5734	HITS-CLIP	22473208
hsa-mir-92a-3p	MIMAT0000092	PTGFRN	5738	CLASH	23622248
hsa-mir-92a-3p	MIMAT0000092	PTK7	5754	CLASH	23622248
hsa-mir-92a-3p	MIMAT0000092	TWF1	5756	PAR-CLIP	23592263|20371350
hsa-mir-92a-3p	MIMAT0000092	PTPN13	5783	CLASH	23622248
hsa-mir-92a-3p	MIMAT0000092	PTPRJ	5795	HITS-CLIP	22473208
hsa-mir-92a-3p	MIMAT0000092	PTS	5805	CLASH	23622248
hsa-mir-92a-3p	MIMAT0000092	PURB	5814	CLASH	23622248
hsa-mir-92a-3p	MIMAT0000092	PWP2	5822	CLASH	23622248
hsa-mir-92a-3p	MIMAT0000092	PXN	5829	CLASH	23622248
hsa-mir-92a-3p	MIMAT0000092	PYGL	5836	CLASH	23622248
hsa-mir-92a-3p	MIMAT0000092	RABGGTB	5876	CLASH	23622248
hsa-mir-92a-3p	MIMAT0000092	RAD21	5885	HITS-CLIP//Luciferase reporter assay//qRT-PCR//Western blot	22473208|26482648
hsa-mir-92a-3p	MIMAT0000092	RAD23B	5887	CLASH	23622248
hsa-mir-92a-3p	MIMAT0000092	RAD51	5888	PAR-CLIP	26701625
hsa-mir-92a-3p	MIMAT0000092	RANBP2	5903	CLASH	23622248
hsa-mir-92a-3p	MIMAT0000092	RANGAP1	5905	CLASH	23622248
hsa-mir-92a-3p	MIMAT0000092	RARS	5917	CLASH	23622248
hsa-mir-92a-3p	MIMAT0000092	RASA1	5921	CLASH	23622248
hsa-mir-92a-3p	MIMAT0000092	RBBP7	5931	CLASH	23622248
hsa-mir-92a-3p	MIMAT0000092	RBL2	5934	HITS-CLIP	22473208
hsa-mir-92a-3p	MIMAT0000092	RBMS2	5939	PAR-CLIP	27292025
hsa-mir-92a-3p	MIMAT0000092	RECQL	5965	CLASH	23622248
hsa-mir-92a-3p	MIMAT0000092	REL	5966	PAR-CLIP	21572407
hsa-mir-92a-3p	MIMAT0000092	REV3L	5980	HITS-CLIP//PAR-CLIP	22473208|20371350
hsa-mir-92a-3p	MIMAT0000092	RHEB	6009	CLASH	23622248
hsa-mir-92a-3p	MIMAT0000092	RNF2	6045	CLASH	23622248
hsa-mir-92a-3p	MIMAT0000092	BRD2	6046	CLASH	23622248
hsa-mir-92a-3p	MIMAT0000092	RNF4	6047	HITS-CLIP//PAR-CLIP	22473208|20371350|26701625
hsa-mir-92a-3p	MIMAT0000092	RNH1	6050	CLASH	23622248
hsa-mir-92a-3p	MIMAT0000092	RORA	6095	CLASH//qRT-PCR	23622248
hsa-mir-92a-3p	MIMAT0000092	RP2	6102	HITS-CLIP	22473208
hsa-mir-92a-3p	MIMAT0000092	RPA2	6118	CLASH	23622248
hsa-mir-92a-3p	MIMAT0000092	RPL3	6122	CLASH//qRT-PCR	23622248
hsa-mir-92a-3p	MIMAT0000092	RPL7A	6130	CLASH	23622248
hsa-mir-92a-3p	MIMAT0000092	RPL8	6132	CLASH	23622248
hsa-mir-92a-3p	MIMAT0000092	RPL9	6133	PAR-CLIP	23446348|21572407|20371350
hsa-mir-92a-3p	MIMAT0000092	RPL11	6135	CLASH	23622248
hsa-mir-92a-3p	MIMAT0000092	RPL15	6138	CLASH	23622248
hsa-mir-92a-3p	MIMAT0000092	RPL18A	6142	CLASH	23622248
hsa-mir-92a-3p	MIMAT0000092	RPL22	6146	CLASH	23622248
hsa-mir-92a-3p	MIMAT0000092	RPL24	6152	CLASH//PAR-CLIP	23622248|27292025
hsa-mir-92a-3p	MIMAT0000092	RPL27	6155	CLASH	23622248
hsa-mir-92a-3p	MIMAT0000092	RPL39	6170	CLASH	23622248
hsa-mir-92a-3p	MIMAT0000092	RPLP1	6176	CLASH	23622248
hsa-mir-92a-3p	MIMAT0000092	RPS3A	6189	CLASH	23622248
hsa-mir-92a-3p	MIMAT0000092	RPS5	6193	CLASH//qRT-PCR	23622248
hsa-mir-92a-3p	MIMAT0000092	RPS8	6202	CLASH	23622248
hsa-mir-92a-3p	MIMAT0000092	RPS10	6204	CLASH	23622248
hsa-mir-92a-3p	MIMAT0000092	RPS14	6208	CLASH	23622248
hsa-mir-92a-3p	MIMAT0000092	RPS15	6209	CLASH	23622248
hsa-mir-92a-3p	MIMAT0000092	RPS15A	6210	CLASH	23622248
hsa-mir-92a-3p	MIMAT0000092	RPS23	6228	CLASH	23622248
hsa-mir-92a-3p	MIMAT0000092	RPS24	6229	CLASH	23622248
hsa-mir-92a-3p	MIMAT0000092	RPS25	6230	CLASH	23622248
hsa-mir-92a-3p	MIMAT0000092	RPS28	6234	CLASH	23622248
hsa-mir-92a-3p	MIMAT0000092	RRBP1	6238	CLASH	23622248
hsa-mir-92a-3p	MIMAT0000092	RRM1	6240	CLASH	23622248
hsa-mir-92a-3p	MIMAT0000092	RXRB	6257	CLASH	23622248
hsa-mir-92a-3p	MIMAT0000092	SAFB	6294	CLASH	23622248
hsa-mir-92a-3p	MIMAT0000092	TSPAN31	6302	PAR-CLIP	26701625
hsa-mir-92a-3p	MIMAT0000092	ATXN1	6310	CLASH//HITS-CLIP	23622248|22473208
hsa-mir-92a-3p	MIMAT0000092	ATXN7	6314	CLASH	23622248
hsa-mir-92a-3p	MIMAT0000092	SCD	6319	CLASH	23622248
hsa-mir-92a-3p	MIMAT0000092	CCL8	6355	Luciferase reporter assay//qRT-PCR//Western blot	25253336
hsa-mir-92a-3p	MIMAT0000092	SEC14L1	6397	CLASH	23622248
hsa-mir-92a-3p	MIMAT0000092	TRAPPC2	6399	CLASH	23622248
hsa-mir-92a-3p	MIMAT0000092	MAP2K4	6416	Luciferase reporter assay//PAR-CLIP//qRT-PCR//Western blot	21572407|24705900
hsa-mir-92a-3p	MIMAT0000092	SRSF5	6430	CLASH	23622248
hsa-mir-92a-3p	MIMAT0000092	SHMT2	6472	CLASH	23622248
hsa-mir-92a-3p	MIMAT0000092	SKI	6497	CLASH	23622248
hsa-mir-92a-3p	MIMAT0000092	SLC3A2	6520	CLASH	23622248
hsa-mir-92a-3p	MIMAT0000092	SLC4A2	6522	CLASH	23622248
hsa-mir-92a-3p	MIMAT0000092	SLC6A8	6535	CLASH	23622248
hsa-mir-92a-3p	MIMAT0000092	SLC7A1	6541	CLASH//HITS-CLIP	23622248|22473208
hsa-mir-92a-3p	MIMAT0000092	SLC9A1	6548	HITS-CLIP	22473208
hsa-mir-92a-3p	MIMAT0000092	SLC12A4	6560	CLASH	23622248
hsa-mir-92a-3p	MIMAT0000092	SLC20A1	6574	CLASH	23622248
hsa-mir-92a-3p	MIMAT0000092	SMARCD2	6603	CLASH	23622248
hsa-mir-92a-3p	MIMAT0000092	SNRNP70	6625	CLASH	23622248
hsa-mir-92a-3p	MIMAT0000092	SNRPD1	6632	PAR-CLIP	23592263
hsa-mir-92a-3p	MIMAT0000092	SNRPE	6635	CLASH	23622248
hsa-mir-92a-3p	MIMAT0000092	SOX4	6659	HITS-CLIP//PAR-CLIP	22473208|23592263|24398324|23446348|22012620|21572407|20371350
hsa-mir-92a-3p	MIMAT0000092	SOX11	6664	PAR-CLIP	22012620
hsa-mir-92a-3p	MIMAT0000092	SREBF2	6721	CLASH	23622248
hsa-mir-92a-3p	MIMAT0000092	SRF	6722	CLASH	23622248
hsa-mir-92a-3p	MIMAT0000092	SRPRA	6734	CLASH//HITS-CLIP//qRT-PCR	23622248|22473208
hsa-mir-92a-3p	MIMAT0000092	SSFA2	6744	HITS-CLIP//PAR-CLIP	22473208|24398324|23446348|21572407|20371350
hsa-mir-92a-3p	MIMAT0000092	STAT2	6773	PAR-CLIP	27292025
hsa-mir-92a-3p	MIMAT0000092	STAT3	6774	CLASH//Luciferase reporter assay//qRT-PCR//Western blot	23622248|23820254
hsa-mir-92a-3p	MIMAT0000092	STK4	6789	CLASH	23622248
hsa-mir-92a-3p	MIMAT0000092	AURKA	6790	HITS-CLIP//PAR-CLIP	22473208|21572407
hsa-mir-92a-3p	MIMAT0000092	STX3	6809	CLASH	23622248
hsa-mir-92a-3p	MIMAT0000092	SUPT5H	6829	CLASH	23622248
hsa-mir-92a-3p	MIMAT0000092	SURF4	6836	CLASH	23622248
hsa-mir-92a-3p	MIMAT0000092	SURF6	6838	CLASH	23622248
hsa-mir-92a-3p	MIMAT0000092	TACC1	6867	HITS-CLIP	22473208
hsa-mir-92a-3p	MIMAT0000092	TALDO1	6888	CLASH	23622248
hsa-mir-92a-3p	MIMAT0000092	TBL1X	6907	CLASH	23622248
hsa-mir-92a-3p	MIMAT0000092	ELOB	6923	CLASH	23622248
hsa-mir-92a-3p	MIMAT0000092	ELOA	6924	PAR-CLIP	21572407
hsa-mir-92a-3p	MIMAT0000092	MLX	6945	CLASH	23622248
hsa-mir-92a-3p	MIMAT0000092	TCOF1	6949	CLASH	23622248
hsa-mir-92a-3p	MIMAT0000092	DYNLT3	6990	HITS-CLIP	22473208
hsa-mir-92a-3p	MIMAT0000092	TEF	7008	PAR-CLIP	20371350
hsa-mir-92a-3p	MIMAT0000092	TERF2	7014	CLASH	23622248
hsa-mir-92a-3p	MIMAT0000092	TESK1	7016	CLASH//HITS-CLIP	23622248|22473208
hsa-mir-92a-3p	MIMAT0000092	TFAM	7019	CLASH	23622248
hsa-mir-92a-3p	MIMAT0000092	TFPI	7035	CLASH	23622248
hsa-mir-92a-3p	MIMAT0000092	TGFA	7039	CLASH	23622248
hsa-mir-92a-3p	MIMAT0000092	TGFBR2	7048	Luciferase reporter assay//Microarray//qRT-PCR	19435428|20940405
hsa-mir-92a-3p	MIMAT0000092	THBS1	7057	Microarray//qRT-PCR	20940405
hsa-mir-92a-3p	MIMAT0000092	TKT	7086	CLASH	23622248
hsa-mir-92a-3p	MIMAT0000092	TLE3	7090	CLASH	23622248
hsa-mir-92a-3p	MIMAT0000092	TLN1	7094	CLASH	23622248
hsa-mir-92a-3p	MIMAT0000092	TLR3	7098	PAR-CLIP	20371350
hsa-mir-92a-3p	MIMAT0000092	TMF1	7110	CLASH//HITS-CLIP//PAR-CLIP	23622248|22473208|23446348|22012620|21572407|20371350
hsa-mir-92a-3p	MIMAT0000092	TPM3	7170	CLASH	23622248
hsa-mir-92a-3p	MIMAT0000092	TPT1	7178	CLASH	23622248
hsa-mir-92a-3p	MIMAT0000092	HSP90B1	7184	CLASH	23622248
hsa-mir-92a-3p	MIMAT0000092	TRIO	7204	HITS-CLIP	22473208
hsa-mir-92a-3p	MIMAT0000092	TSC1	7248	HITS-CLIP	22473208
hsa-mir-92a-3p	MIMAT0000092	TUFM	7284	CLASH	23622248
hsa-mir-92a-3p	MIMAT0000092	UBE2H	7328	CLASH	23622248
hsa-mir-92a-3p	MIMAT0000092	UCHL1	7345	CLASH	23622248
hsa-mir-92a-3p	MIMAT0000092	UGDH	7358	CLASH//PAR-CLIP	23622248|27292025
hsa-mir-92a-3p	MIMAT0000092	UCK2	7371	PAR-CLIP	21572407
hsa-mir-92a-3p	MIMAT0000092	UQCRFS1	7386	HITS-CLIP	28735896
hsa-mir-92a-3p	MIMAT0000092	UVRAG	7405	HITS-CLIP	22473208
hsa-mir-92a-3p	MIMAT0000092	VARS	7407	CLASH	23622248
hsa-mir-92a-3p	MIMAT0000092	VBP1	7411	CLASH	23622248
hsa-mir-92a-3p	MIMAT0000092	VDAC2	7417	HITS-CLIP	22473208
hsa-mir-92a-3p	MIMAT0000092	EZR	7430	CLASH	23622248
hsa-mir-92a-3p	MIMAT0000092	WEE1	7465	CLASH	23622248
hsa-mir-92a-3p	MIMAT0000092	NSD2	7468	CLASH	23622248
hsa-mir-92a-3p	MIMAT0000092	WNT5A	7474	CLASH	23622248
hsa-mir-92a-3p	MIMAT0000092	XPO1	7514	CLASH	23622248
hsa-mir-92a-3p	MIMAT0000092	ZNF17	7565	HITS-CLIP	22473208
hsa-mir-92a-3p	MIMAT0000092	ZNF24	7572	PAR-CLIP	22012620|21572407
hsa-mir-92a-3p	MIMAT0000092	ZNF75A	7627	PAR-CLIP	21572407
hsa-mir-92a-3p	MIMAT0000092	ZNF84	7637	CLASH	23622248
hsa-mir-92a-3p	MIMAT0000092	ZNF134	7693	PAR-CLIP	23446348|21572407|20371350
hsa-mir-92a-3p	MIMAT0000092	ZNF157	7712	PAR-CLIP	27292025
hsa-mir-92a-3p	MIMAT0000092	ZNF174	7727	CLASH	23622248
hsa-mir-92a-3p	MIMAT0000092	ZNF224	7767	HITS-CLIP	22473208
hsa-mir-92a-3p	MIMAT0000092	CSDE1	7812	CLASH	23622248
hsa-mir-92a-3p	MIMAT0000092	EVI5	7813	HITS-CLIP	22473208
hsa-mir-92a-3p	MIMAT0000092	BTG2	7832	PAR-CLIP	24398324|21572407|20371350
hsa-mir-92a-3p	MIMAT0000092	ALMS1	7840	CLASH	23622248
hsa-mir-92a-3p	MIMAT0000092	RNF103	7844	HITS-CLIP	22473208
hsa-mir-92a-3p	MIMAT0000092	BAG6	7917	CLASH	23622248
hsa-mir-92a-3p	MIMAT0000092	CCDC6	8030	CLASH	23622248
hsa-mir-92a-3p	MIMAT0000092	SLC25A16	8034	HITS-CLIP	22473208
hsa-mir-92a-3p	MIMAT0000092	SHOC2	8036	CLASH	23622248
hsa-mir-92a-3p	MIMAT0000092	CUL5	8065	CLASH	23622248
hsa-mir-92a-3p	MIMAT0000092	PTP4A2	8073	CLASH	23622248
hsa-mir-92a-3p	MIMAT0000092	MLF2	8079	CLASH	23622248
hsa-mir-92a-3p	MIMAT0000092	KMT2D	8085	CLASH	23622248
hsa-mir-92a-3p	MIMAT0000092	FXR1	8087	HITS-CLIP	22473208
hsa-mir-92a-3p	MIMAT0000092	HMGA2	8091	PAR-CLIP	21572407|26701625
hsa-mir-92a-3p	MIMAT0000092	PABPN1	8106	CLASH	23622248
hsa-mir-92a-3p	MIMAT0000092	GAN	8139	HITS-CLIP	22473208
hsa-mir-92a-3p	MIMAT0000092	USP9X	8239	CLASH	23622248
hsa-mir-92a-3p	MIMAT0000092	RBM10	8241	CLASH//qRT-PCR	23622248
hsa-mir-92a-3p	MIMAT0000092	SMC1A	8243	CLASH	23622248
hsa-mir-92a-3p	MIMAT0000092	ARID1A	8289	CLASH	23622248
hsa-mir-92a-3p	MIMAT0000092	SNN	8303	HITS-CLIP	22473208
hsa-mir-92a-3p	MIMAT0000092	AXIN1	8312	CLASH	23622248
hsa-mir-92a-3p	MIMAT0000092	FZD6	8323	HITS-CLIP	22473208
hsa-mir-92a-3p	MIMAT0000092	HIST1H2AC	8334	CLASH	23622248
hsa-mir-92a-3p	MIMAT0000092	HIST1H2AB	8335	CLASH	23622248
hsa-mir-92a-3p	MIMAT0000092	HIST1H2AM	8336	CLASH	23622248
hsa-mir-92a-3p	MIMAT0000092	HIST2H2AA3	8337	CLASH	23622248
hsa-mir-92a-3p	MIMAT0000092	HIST1H3D	8351	CLASH	23622248
hsa-mir-92a-3p	MIMAT0000092	HIST1H4C	8364	CLASH	23622248
hsa-mir-92a-3p	MIMAT0000092	ZNF282	8427	CLASH	23622248
hsa-mir-92a-3p	MIMAT0000092	NSMAF	8439	CLASH	23622248
hsa-mir-92a-3p	MIMAT0000092	DUSP11	8446	CLASH	23622248
hsa-mir-92a-3p	MIMAT0000092	DHX16	8449	CLASH	23622248
hsa-mir-92a-3p	MIMAT0000092	SMARCA5	8467	PAR-CLIP	21572407
hsa-mir-92a-3p	MIMAT0000092	OGT	8473	CLASH	23622248
hsa-mir-92a-3p	MIMAT0000092	GEMIN2	8487	PAR-CLIP	21572407
hsa-mir-92a-3p	MIMAT0000092	RGS5	8490	ChIP-seq//Luciferase reporter assay//qRT-PCR	23308108
hsa-mir-92a-3p	MIMAT0000092	ELP1	8518	CLASH	23622248
hsa-mir-92a-3p	MIMAT0000092	IFITM1	8519	PAR-CLIP	27292025
hsa-mir-92a-3p	MIMAT0000092	YBX3	8531	CLASH	23622248
hsa-mir-92a-3p	MIMAT0000092	CHST1	8534	PAR-CLIP	26701625
hsa-mir-92a-3p	MIMAT0000092	PDXK	8566	CLASH	23622248
hsa-mir-92a-3p	MIMAT0000092	KHSRP	8570	CLASH	23622248
hsa-mir-92a-3p	MIMAT0000092	TP63	8626	Luciferase reporter assay//qRT-PCR//Western blot	19608627
hsa-mir-92a-3p	MIMAT0000092	DYNLL1	8655	CLASH	23622248
hsa-mir-92a-3p	MIMAT0000092	EIF3B	8662	CLASH	23622248
hsa-mir-92a-3p	MIMAT0000092	EIF3C	8663	CLASH	23622248
hsa-mir-92a-3p	MIMAT0000092	EIF3G	8666	CLASH	23622248
hsa-mir-92a-3p	MIMAT0000092	EIF3I	8668	CLASH	23622248
hsa-mir-92a-3p	MIMAT0000092	B4GALT2	8704	CLASH	23622248
hsa-mir-92a-3p	MIMAT0000092	RAB11A	8766	CLASH	23622248
hsa-mir-92a-3p	MIMAT0000092	MTMR1	8776	HITS-CLIP	22473208
hsa-mir-92a-3p	MIMAT0000092	TNFRSF10B	8795	CLASH	23622248
hsa-mir-92a-3p	MIMAT0000092	SUCLG2	8801	CLASH	23622248
hsa-mir-92a-3p	MIMAT0000092	SUCLG1	8802	CLASH	23622248
hsa-mir-92a-3p	MIMAT0000092	SAP30	8819	CLASH	23622248
hsa-mir-92a-3p	MIMAT0000092	CES2	8824	CLASH	23622248
hsa-mir-92a-3p	MIMAT0000092	IQGAP1	8826	CLASH	23622248
hsa-mir-92a-3p	MIMAT0000092	KAT2B	8850	HITS-CLIP//Luciferase reporter assay//Western blot	18728182|22473208
hsa-mir-92a-3p	MIMAT0000092	CDK5R1	8851	PAR-CLIP	21572407|20371350
hsa-mir-92a-3p	MIMAT0000092	PER2	8864	HITS-CLIP	22473208|19536157
hsa-mir-92a-3p	MIMAT0000092	SYNJ1	8867	CLASH//HITS-CLIP	23622248|22473208
hsa-mir-92a-3p	MIMAT0000092	EIF2B2	8892	CLASH	23622248
hsa-mir-92a-3p	MIMAT0000092	HERC1	8925	CLASH	23622248
hsa-mir-92a-3p	MIMAT0000092	MBD2	8932	HITS-CLIP	22473208
hsa-mir-92a-3p	MIMAT0000092	AP3D1	8943	CLASH	23622248
hsa-mir-92a-3p	MIMAT0000092	BTRC	8945	CLASH	23622248
hsa-mir-92a-3p	MIMAT0000092	H1FX	8971	CLASH	23622248
hsa-mir-92a-3p	MIMAT0000092	USP13	8975	CLASH	23622248
hsa-mir-92a-3p	MIMAT0000092	WASL	8976	CLASH//PAR-CLIP	23622248|22012620|21572407|20371350
hsa-mir-92a-3p	MIMAT0000092	SELENBP1	8991	CLASH	23622248
hsa-mir-92a-3p	MIMAT0000092	LIMD1	8994	CLASH	23622248
hsa-mir-92a-3p	MIMAT0000092	HIP1R	9026	CLASH	23622248
hsa-mir-92a-3p	MIMAT0000092	BTAF1	9044	CLASH	23622248
hsa-mir-92a-3p	MIMAT0000092	PRC1	9055	CLASH	23622248
hsa-mir-92a-3p	MIMAT0000092	MAP3K6	9064	CLASH	23622248
hsa-mir-92a-3p	MIMAT0000092	DNAJA3	9093	CLASH	23622248
hsa-mir-92a-3p	MIMAT0000092	USP10	9100	CLASH	23622248
hsa-mir-92a-3p	MIMAT0000092	PDLIM1	9124	CLASH	23622248
hsa-mir-92a-3p	MIMAT0000092	SMC3	9126	CLASH	23622248
hsa-mir-92a-3p	MIMAT0000092	RRP9	9136	CLASH	23622248
hsa-mir-92a-3p	MIMAT0000092	CBFA2T2	9139	CLASH	23622248
hsa-mir-92a-3p	MIMAT0000092	SCAF11	9169	HITS-CLIP	22473208
hsa-mir-92a-3p	MIMAT0000092	OSMR	9180	HITS-CLIP	19536157
hsa-mir-92a-3p	MIMAT0000092	SLC33A1	9197	HITS-CLIP//PAR-CLIP	23592263|23706177
hsa-mir-92a-3p	MIMAT0000092	AURKB	9212	CLASH	23622248
hsa-mir-92a-3p	MIMAT0000092	XPR1	9213	HITS-CLIP	22473208
hsa-mir-92a-3p	MIMAT0000092	GCNT3	9245	PAR-CLIP	27292025
hsa-mir-92a-3p	MIMAT0000092	DHRS3	9249	CLASH	23622248
hsa-mir-92a-3p	MIMAT0000092	CYTH2	9266	PAR-CLIP	26701625
hsa-mir-92a-3p	MIMAT0000092	ZBTB22	9278	CLASH	23622248
hsa-mir-92a-3p	MIMAT0000092	KLF4	9314	Immunohistochemistry//qRT-PCR//Western blot	27411964
hsa-mir-92a-3p	MIMAT0000092	TRIP12	9320	CLASH	23622248
hsa-mir-92a-3p	MIMAT0000092	EFTUD2	9343	CLASH	23622248
hsa-mir-92a-3p	MIMAT0000092	TAOK2	9344	CLASH	23622248
hsa-mir-92a-3p	MIMAT0000092	RPL23	9349	PAR-CLIP	27292025
hsa-mir-92a-3p	MIMAT0000092	NRXN3	9369	CLASH	23622248
hsa-mir-92a-3p	MIMAT0000092	TGFBRAP1	9392	CLASH	23622248
hsa-mir-92a-3p	MIMAT0000092	DDX23	9416	CLASH	23622248
hsa-mir-92a-3p	MIMAT0000092	ZNF264	9422	PAR-CLIP	23446348
hsa-mir-92a-3p	MIMAT0000092	MED7	9443	HITS-CLIP	19536157
hsa-mir-92a-3p	MIMAT0000092	RASAL2	9462	CLASH//qRT-PCR	23622248
hsa-mir-92a-3p	MIMAT0000092	PSMF1	9491	CLASH	23622248
hsa-mir-92a-3p	MIMAT0000092	ADAMTS1	9510	CLASH	23622248
hsa-mir-92a-3p	MIMAT0000092	VPS4B	9525	PAR-CLIP	21572407
hsa-mir-92a-3p	MIMAT0000092	RAB3D	9545	PAR-CLIP	21572407
hsa-mir-92a-3p	MIMAT0000092	PDIA4	9601	CLASH	23622248
hsa-mir-92a-3p	MIMAT0000092	RAB36	9609	CLASH	23622248
hsa-mir-92a-3p	MIMAT0000092	TRAF4	9618	CLASH	23622248
hsa-mir-92a-3p	MIMAT0000092	CELSR1	9620	CLASH	23622248
hsa-mir-92a-3p	MIMAT0000092	NUP155	9631	CLASH	23622248
hsa-mir-92a-3p	MIMAT0000092	SH3PXD2A	9644	HITS-CLIP	22473208
hsa-mir-92a-3p	MIMAT0000092	TTC37	9652	CLASH	23622248
hsa-mir-92a-3p	MIMAT0000092	SOCS5	9655	Luciferase reporter assay//qRT-PCR//Western blot	24255059
hsa-mir-92a-3p	MIMAT0000092	PDE4DIP	9659	CLASH	23622248
hsa-mir-92a-3p	MIMAT0000092	SLC25A44	9673	CLASH	23622248
hsa-mir-92a-3p	MIMAT0000092	EDEM1	9695	HITS-CLIP//PAR-CLIP	22473208|23592263|22012620|21572407
hsa-mir-92a-3p	MIMAT0000092	TRAM2	9697	HITS-CLIP//PAR-CLIP	22473208|23446348|21572407|20371350
hsa-mir-92a-3p	MIMAT0000092	PPP6R2	9701	CLASH	23622248
hsa-mir-92a-3p	MIMAT0000092	KIAA0100	9703	CLASH	23622248
hsa-mir-92a-3p	MIMAT0000092	SART3	9733	CLASH	23622248
hsa-mir-92a-3p	MIMAT0000092	ZSCAN12	9753	PAR-CLIP	21572407
hsa-mir-92a-3p	MIMAT0000092	ZFYVE16	9765	CLASH	23622248
hsa-mir-92a-3p	MIMAT0000092	SERTAD2	9792	HITS-CLIP	22473208
hsa-mir-92a-3p	MIMAT0000092	MAML1	9794	CLASH	23622248
hsa-mir-92a-3p	MIMAT0000092	MRPL19	9801	HITS-CLIP	22473208
hsa-mir-92a-3p	MIMAT0000092	SPOCK2	9806	HITS-CLIP	22473208
hsa-mir-92a-3p	MIMAT0000092	RNF40	9810	CLASH	23622248
hsa-mir-92a-3p	MIMAT0000092	GIT2	9815	HITS-CLIP	22473208
hsa-mir-92a-3p	MIMAT0000092	URB2	9816	CLASH	23622248
hsa-mir-92a-3p	MIMAT0000092	EPM2AIP1	9852	HITS-CLIP	22473208
hsa-mir-92a-3p	MIMAT0000092	SETDB1	9869	CLASH	23622248
hsa-mir-92a-3p	MIMAT0000092	OSBPL2	9885	CLASH//Luciferase reporter assay	23622248
hsa-mir-92a-3p	MIMAT0000092	TECPR2	9895	CLASH//HITS-CLIP	23622248|22473208
hsa-mir-92a-3p	MIMAT0000092	UBAP2L	9898	CLASH	23622248
hsa-mir-92a-3p	MIMAT0000092	SV2A	9900	CLASH	23622248
hsa-mir-92a-3p	MIMAT0000092	AP5Z1	9907	PAR-CLIP	21572407|20371350
hsa-mir-92a-3p	MIMAT0000092	G3BP2	9908	CLASH//HITS-CLIP	23622248|22473208
hsa-mir-92a-3p	MIMAT0000092	DENND4B	9909	CLASH//HITS-CLIP	23622248|22473208
hsa-mir-92a-3p	MIMAT0000092	SUPT7L	9913	PAR-CLIP	26701625
hsa-mir-92a-3p	MIMAT0000092	MFN2	9927	CLASH	23622248
hsa-mir-92a-3p	MIMAT0000092	JOSD1	9929	HITS-CLIP	22473208
hsa-mir-92a-3p	MIMAT0000092	GFPT2	9945	PAR-CLIP	22012620|21572407
hsa-mir-92a-3p	MIMAT0000092	WDR1	9948	CLASH	23622248
hsa-mir-92a-3p	MIMAT0000092	AMMECR1	9949	CLASH	23622248
hsa-mir-92a-3p	MIMAT0000092	HS3ST3A1	9955	CLASH	23622248
hsa-mir-92a-3p	MIMAT0000092	NR1H4	9971	Luciferase reporter assay//qRT-PCR//Western blot	25095974
hsa-mir-92a-3p	MIMAT0000092	RBX1	9978	CLASH	23622248
hsa-mir-92a-3p	MIMAT0000092	DOPEY2	9980	CLASH	23622248
hsa-mir-92a-3p	MIMAT0000092	TANK	10010	PAR-CLIP	27292025
hsa-mir-92a-3p	MIMAT0000092	PDCD6IP	10015	CLASH	23622248
hsa-mir-92a-3p	MIMAT0000092	BCL2L11	10018	HITS-CLIP//Immunohistochemistry//In situ hybridization//Luciferase reporter assay//PAR-CLIP//qRT-PCR//Western blot	21883694|22895567|22473208|23592263|23446348|21572407|20371350|24375836|26701625
hsa-mir-92a-3p	MIMAT0000092	SH2B3	10019	HITS-CLIP	23824327
hsa-mir-92a-3p	MIMAT0000092	MED16	10025	CLASH	23622248
hsa-mir-92a-3p	MIMAT0000092	CHAF1A	10036	CLASH	23622248
hsa-mir-92a-3p	MIMAT0000092	TOM1L1	10040	CLASH	23622248
hsa-mir-92a-3p	MIMAT0000092	ABCF2	10061	HITS-CLIP//PAR-CLIP	24398324|23446348|21572407|20371350|26701625
hsa-mir-92a-3p	MIMAT0000092	ARPC2	10109	CLASH	23622248
hsa-mir-92a-3p	MIMAT0000092	KIF20A	10112	CLASH	23622248
hsa-mir-92a-3p	MIMAT0000092	HIPK3	10114	Luciferase reporter assay	17575136
hsa-mir-92a-3p	MIMAT0000092	ACTR1A	10121	CLASH	23622248
hsa-mir-92a-3p	MIMAT0000092	TRAP1	10131	CLASH//qRT-PCR	23622248
hsa-mir-92a-3p	MIMAT0000092	OPTN	10133	CLASH	23622248
hsa-mir-92a-3p	MIMAT0000092	TOB1	10140	HITS-CLIP//PAR-CLIP	22473208|22012620|21572407|20371350
hsa-mir-92a-3p	MIMAT0000092	TRIM28	10155	CLASH	23622248
hsa-mir-92a-3p	MIMAT0000092	CNIH1	10175	HITS-CLIP//PAR-CLIP	22473208|23446348|21572407|20371350
hsa-mir-92a-3p	MIMAT0000092	LHFPL2	10184	HITS-CLIP//PAR-CLIP	22473208|21572407|20371350
hsa-mir-92a-3p	MIMAT0000092	PSME3	10197	HITS-CLIP	22473208
hsa-mir-92a-3p	MIMAT0000092	EIF1	10209	PAR-CLIP	23592263|24398324|23446348|21572407|20371350
hsa-mir-92a-3p	MIMAT0000092	DDX39A	10212	CLASH	23622248
hsa-mir-92a-3p	MIMAT0000092	CTDSPL	10217	PAR-CLIP	23446348
hsa-mir-92a-3p	MIMAT0000092	AP3S2	10239	PAR-CLIP	26701625|27292025
hsa-mir-92a-3p	MIMAT0000092	STAG1	10274	CLASH	23622248
hsa-mir-92a-3p	MIMAT0000092	UBE4B	10277	CLASH	23622248
hsa-mir-92a-3p	MIMAT0000092	ZNF267	10308	HITS-CLIP	23313552
hsa-mir-92a-3p	MIMAT0000092	IKZF1	10320	ELISA//Flow//Immunofluorescence//Luciferase reporter assay//qRT-PCR//Western blot	25881561
hsa-mir-92a-3p	MIMAT0000092	TFG	10342	CLASH	23622248
hsa-mir-92a-3p	MIMAT0000092	KLF2	10365	Immunohistochemistry//Luciferase reporter assay//qRT-PCR//Western blot	21768538|27411964
hsa-mir-92a-3p	MIMAT0000092	TUBB3	10381	CLASH	23622248
hsa-mir-92a-3p	MIMAT0000092	TUBB4B	10383	CLASH	23622248
hsa-mir-92a-3p	MIMAT0000092	SCML2	10389	CLASH	23622248
hsa-mir-92a-3p	MIMAT0000092	CD2BP2	10421	CLASH	23622248
hsa-mir-92a-3p	MIMAT0000092	PFDN6	10471	CLASH	23622248
hsa-mir-92a-3p	MIMAT0000092	STK25	10494	CLASH	23622248
hsa-mir-92a-3p	MIMAT0000092	UNC13B	10497	CLASH	23622248
hsa-mir-92a-3p	MIMAT0000092	CARM1	10498	CLASH	23622248
hsa-mir-92a-3p	MIMAT0000092	MYBBP1A	10514	CLASH	23622248
hsa-mir-92a-3p	MIMAT0000092	DDX17	10521	CLASH	23622248
hsa-mir-92a-3p	MIMAT0000092	IPO7	10527	CLASH	23622248
hsa-mir-92a-3p	MIMAT0000092	PITRM1	10531	CLASH	23622248
hsa-mir-92a-3p	MIMAT0000092	SPTLC1	10558	CLASH	23622248
hsa-mir-92a-3p	MIMAT0000092	ARFGEF2	10564	HITS-CLIP	22473208
hsa-mir-92a-3p	MIMAT0000092	CCT7	10574	CLASH//qRT-PCR	23622248
hsa-mir-92a-3p	MIMAT0000092	NPC2	10577	CLASH	23622248
hsa-mir-92a-3p	MIMAT0000092	DNPH1	10591	CLASH	23622248
hsa-mir-92a-3p	MIMAT0000092	PRPF8	10594	CLASH	23622248
hsa-mir-92a-3p	MIMAT0000092	PAIP1	10605	PAR-CLIP	21572407
hsa-mir-92a-3p	MIMAT0000092	EXOC5	10640	HITS-CLIP//PAR-CLIP	22473208|21572407
hsa-mir-92a-3p	MIMAT0000092	KHDRBS1	10657	CLASH	23622248
hsa-mir-92a-3p	MIMAT0000092	CD226	10666	PAR-CLIP	26701625
hsa-mir-92a-3p	MIMAT0000092	CSPG5	10675	CLASH	23622248
hsa-mir-92a-3p	MIMAT0000092	EBP	10682	CLASH	23622248
hsa-mir-92a-3p	MIMAT0000092	FAM189B	10712	CLASH	23622248
hsa-mir-92a-3p	MIMAT0000092	CERS1	10715	CLASH	23622248
hsa-mir-92a-3p	MIMAT0000092	POLQ	10721	HITS-CLIP	23824327
hsa-mir-92a-3p	MIMAT0000092	TOB2	10766	HITS-CLIP	22473208
hsa-mir-92a-3p	MIMAT0000092	AHCYL1	10768	CLASH	23622248
hsa-mir-92a-3p	MIMAT0000092	POP4	10775	CLASH	23622248
hsa-mir-92a-3p	MIMAT0000092	ARPP19	10776	CLASH	23622248
hsa-mir-92a-3p	MIMAT0000092	NEK6	10783	CLASH	23622248
hsa-mir-92a-3p	MIMAT0000092	ZNF460	10794	PAR-CLIP	21572407|20371350
hsa-mir-92a-3p	MIMAT0000092	SEC24A	10802	CLASH	23622248
hsa-mir-92a-3p	MIMAT0000092	HSPH1	10808	CLASH	23622248
hsa-mir-92a-3p	MIMAT0000092	TUBGCP2	10844	CLASH	23622248
hsa-mir-92a-3p	MIMAT0000092	CD3EAP	10849	CLASH	23622248
hsa-mir-92a-3p	MIMAT0000092	RUVBL2	10856	CLASH	23622248
hsa-mir-92a-3p	MIMAT0000092	RNPS1	10921	CLASH	23622248
hsa-mir-92a-3p	MIMAT0000092	MSL3	10943	CLASH//qRT-PCR	23622248
hsa-mir-92a-3p	MIMAT0000092	KDELR1	10945	CLASH	23622248
hsa-mir-92a-3p	MIMAT0000092	SF3A3	10946	CLASH	23622248
hsa-mir-92a-3p	MIMAT0000092	YWHAQ	10971	CLASH	23622248
hsa-mir-92a-3p	MIMAT0000092	COPS6	10980	CLASH	23622248
hsa-mir-92a-3p	MIMAT0000092	CCNI	10983	CLASH	23622248
hsa-mir-92a-3p	MIMAT0000092	KIF2C	11004	CLASH	23622248
hsa-mir-92a-3p	MIMAT0000092	LILRA2	11027	PAR-CLIP	26701625
hsa-mir-92a-3p	MIMAT0000092	PAPD7	11044	HITS-CLIP//PAR-CLIP	22473208|23446348|22012620|21572407|20371350
hsa-mir-92a-3p	MIMAT0000092	ADRM1	11047	CLASH	23622248
hsa-mir-92a-3p	MIMAT0000092	CPSF6	11052	CLASH	23622248
hsa-mir-92a-3p	MIMAT0000092	OGFR	11054	CLASH	23622248
hsa-mir-92a-3p	MIMAT0000092	ABHD2	11057	CLASH	23622248
hsa-mir-92a-3p	MIMAT0000092	TPPP	11076	HITS-CLIP//PAR-CLIP	23446348|21572407|20371350
hsa-mir-92a-3p	MIMAT0000092	DIDO1	11083	CLASH	23622248
hsa-mir-92a-3p	MIMAT0000092	CACFD1	11094	CLASH//qRT-PCR	23622248
hsa-mir-92a-3p	MIMAT0000092	CIT	11113	CLASH	23622248
hsa-mir-92a-3p	MIMAT0000092	FAF1	11124	CLASH	23622248
hsa-mir-92a-3p	MIMAT0000092	POLR3A	11128	CLASH	23622248
hsa-mir-92a-3p	MIMAT0000092	ZWINT	11130	CLASH	23622248
hsa-mir-92a-3p	MIMAT0000092	KPTN	11133	CLASH	23622248
hsa-mir-92a-3p	MIMAT0000092	TBC1D8	11138	PAR-CLIP	21572407
hsa-mir-92a-3p	MIMAT0000092	CDC37	11140	CLASH	23622248
hsa-mir-92a-3p	MIMAT0000092	ZNF277	11179	PAR-CLIP	20371350
hsa-mir-92a-3p	MIMAT0000092	WDR6	11180	CLASH	23622248
hsa-mir-92a-3p	MIMAT0000092	SLC2A6	11182	CLASH	23622248
hsa-mir-92a-3p	MIMAT0000092	POLI	11201	CLASH	23622248
hsa-mir-92a-3p	MIMAT0000092	AKAP10	11216	PAR-CLIP	21572407
hsa-mir-92a-3p	MIMAT0000092	DUSP10	11221	ELISA//HITS-CLIP//Luciferase reporter assay//qRT-PCR//Western blot	22473208|24332650
hsa-mir-92a-3p	MIMAT0000092	MRPL3	11222	CLASH	23622248
hsa-mir-92a-3p	MIMAT0000092	CA5B	11238	CLASH	23622248
hsa-mir-92a-3p	MIMAT0000092	XPOT	11260	CLASH	23622248
hsa-mir-92a-3p	MIMAT0000092	SNF8	11267	CLASH	23622248
hsa-mir-92a-3p	MIMAT0000092	ATXN2L	11273	CLASH	23622248
hsa-mir-92a-3p	MIMAT0000092	B4GALT7	11285	PAR-CLIP	27292025
hsa-mir-92a-3p	MIMAT0000092	PARK7	11315	CLASH	23622248
hsa-mir-92a-3p	MIMAT0000092	FKBP9	11328	HITS-CLIP	23824327
hsa-mir-92a-3p	MIMAT0000092	PDAP1	11333	CLASH	23622248
hsa-mir-92a-3p	MIMAT0000092	TUSC2	11334	CLASH	23622248
hsa-mir-92a-3p	MIMAT0000092	U2AF2	11338	CLASH	23622248
hsa-mir-92a-3p	MIMAT0000092	GABARAPL2	11345	CLASH	23622248
hsa-mir-92a-3p	MIMAT0000092	IKZF2	22807	HITS-CLIP	22473208
hsa-mir-92a-3p	MIMAT0000092	COPG1	22820	CLASH	23622248
hsa-mir-92a-3p	MIMAT0000092	RASA3	22821	CLASH	23622248
hsa-mir-92a-3p	MIMAT0000092	SCAF8	22828	CLASH	23622248
hsa-mir-92a-3p	MIMAT0000092	RNF44	22838	PAR-CLIP	20371350
hsa-mir-92a-3p	MIMAT0000092	ZNF507	22847	CLASH	23622248
hsa-mir-92a-3p	MIMAT0000092	CPEB3	22849	HITS-CLIP//PAR-CLIP	22473208|20371350
hsa-mir-92a-3p	MIMAT0000092	WDR37	22884	CLASH	23622248
hsa-mir-92a-3p	MIMAT0000092	DHX30	22907	CLASH	23622248
hsa-mir-92a-3p	MIMAT0000092	SACM1L	22908	CLASH	23622248
hsa-mir-92a-3p	MIMAT0000092	MAPRE1	22919	CLASH//Luciferase reporter assay//qRT-PCR	23622248
hsa-mir-92a-3p	MIMAT0000092	HMGXB3	22993	CLASH	23622248
hsa-mir-92a-3p	MIMAT0000092	KLHDC10	23008	HITS-CLIP//PAR-CLIP	22473208|21572407
hsa-mir-92a-3p	MIMAT0000092	SPEN	23013	CLASH	23622248
hsa-mir-92a-3p	MIMAT0000092	GOLGA8A	23015	PAR-CLIP	23592263|24398324|23446348|21572407|20371350
hsa-mir-92a-3p	MIMAT0000092	CNOT1	23019	CLASH	23622248
hsa-mir-92a-3p	MIMAT0000092	MAST3	23031	HITS-CLIP	22473208
hsa-mir-92a-3p	MIMAT0000092	PHLPP2	23035	HITS-CLIP//PAR-CLIP	22473208|21572407|20371350
hsa-mir-92a-3p	MIMAT0000092	PDS5B	23047	CLASH	23622248
hsa-mir-92a-3p	MIMAT0000092	SMG1	23049	HITS-CLIP	22473208
hsa-mir-92a-3p	MIMAT0000092	TBC1D9B	23061	CLASH	23622248
hsa-mir-92a-3p	MIMAT0000092	GGA2	23062	CLASH	23622248
hsa-mir-92a-3p	MIMAT0000092	SETD1B	23067	CLASH	23622248
hsa-mir-92a-3p	MIMAT0000092	MYCBP2	23077	Luciferase reporter assay//Western blot	27620505
hsa-mir-92a-3p	MIMAT0000092	KIF1B	23095	HITS-CLIP	22473208
hsa-mir-92a-3p	MIMAT0000092	MCF2L2	23101	HITS-CLIP	23313552
hsa-mir-92a-3p	MIMAT0000092	CAMTA2	23125	CLASH	23622248
hsa-mir-92a-3p	MIMAT0000092	POGZ	23126	CLASH	23622248
hsa-mir-92a-3p	MIMAT0000092	KDM6B	23135	CLASH	23622248
hsa-mir-92a-3p	MIMAT0000092	EPB41L3	23136	CLASH	23622248
hsa-mir-92a-3p	MIMAT0000092	ANKLE2	23141	CLASH	23622248
hsa-mir-92a-3p	MIMAT0000092	GRAMD4	23151	PAR-CLIP	22012620
hsa-mir-92a-3p	MIMAT0000092	CIC	23152	HITS-CLIP//PAR-CLIP	22473208|24398324|21572407|20371350|26701625
hsa-mir-92a-3p	MIMAT0000092	NCDN	23154	CLASH	23622248
hsa-mir-92a-3p	MIMAT0000092	NUP205	23165	CLASH	23622248
hsa-mir-92a-3p	MIMAT0000092	LPIN1	23175	CLASH	23622248
hsa-mir-92a-3p	MIMAT0000092	UBXN4	23190	HITS-CLIP//PAR-CLIP	22473208|22291592|23446348|21572407|20371350
hsa-mir-92a-3p	MIMAT0000092	GANAB	23193	CLASH	23622248
hsa-mir-92a-3p	MIMAT0000092	MDN1	23195	CLASH	23622248
hsa-mir-92a-3p	MIMAT0000092	JMJD6	23210	CLASH	23622248
hsa-mir-92a-3p	MIMAT0000092	NUP210	23225	CLASH	23622248
hsa-mir-92a-3p	MIMAT0000092	PHLPP1	23239	Immunoblot//Luciferase reporter assay	22116552
hsa-mir-92a-3p	MIMAT0000092	KIAA0556	23247	HITS-CLIP	22473208
hsa-mir-92a-3p	MIMAT0000092	RPRD2	23248	HITS-CLIP	22473208
hsa-mir-92a-3p	MIMAT0000092	ATP11A	23250	CLASH	23622248
hsa-mir-92a-3p	MIMAT0000092	OTUD3	23252	HITS-CLIP	22473208
hsa-mir-92a-3p	MIMAT0000092	DENND5A	23258	CLASH	23622248
hsa-mir-92a-3p	MIMAT0000092	KLHL18	23276	HITS-CLIP	22473208
hsa-mir-92a-3p	MIMAT0000092	CSTF2T	23283	CLASH	23622248
hsa-mir-92a-3p	MIMAT0000092	ANKS1A	23294	CLASH	23622248
hsa-mir-92a-3p	MIMAT0000092	BICD2	23299	HITS-CLIP	22473208
hsa-mir-92a-3p	MIMAT0000092	EHBP1	23301	CLASH//qRT-PCR	23622248
hsa-mir-92a-3p	MIMAT0000092	NEMP1	23306	HITS-CLIP	22473208
hsa-mir-92a-3p	MIMAT0000092	SIN3B	23309	CLASH	23622248
hsa-mir-92a-3p	MIMAT0000092	SASH1	23328	PAR-CLIP	27292025
hsa-mir-92a-3p	MIMAT0000092	DOCK9	23348	HITS-CLIP	22473208
hsa-mir-92a-3p	MIMAT0000092	KHNYN	23351	CLASH	23622248
hsa-mir-92a-3p	MIMAT0000092	ZNF629	23361	CLASH	23622248
hsa-mir-92a-3p	MIMAT0000092	LARP1	23367	CLASH	23622248
hsa-mir-92a-3p	MIMAT0000092	AHCYL2	23382	CLASH	23622248
hsa-mir-92a-3p	MIMAT0000092	MAU2	23383	CLASH	23622248
hsa-mir-92a-3p	MIMAT0000092	NUDCD3	23386	CLASH	23622248
hsa-mir-92a-3p	MIMAT0000092	PIP5K1C	23396	HITS-CLIP//PAR-CLIP	22473208|21572407
hsa-mir-92a-3p	MIMAT0000092	NCAPH	23397	CLASH	23622248
hsa-mir-92a-3p	MIMAT0000092	FRAT2	23401	CLASH	23622248
hsa-mir-92a-3p	MIMAT0000092	SIRT1	23411	Luciferase reporter assay	25550450
hsa-mir-92a-3p	MIMAT0000092	SF3B3	23450	CLASH	23622248
hsa-mir-92a-3p	MIMAT0000092	CBX6	23466	CLASH	23622248
hsa-mir-92a-3p	MIMAT0000092	CBX5	23468	CLASH	23622248
hsa-mir-92a-3p	MIMAT0000092	MACF1	23499	CLASH	23622248
hsa-mir-92a-3p	MIMAT0000092	ZFYVE26	23503	CLASH	23622248
hsa-mir-92a-3p	MIMAT0000092	MORC3	23515	HITS-CLIP	22473208
hsa-mir-92a-3p	MIMAT0000092	SLC39A14	23516	PAR-CLIP	22012620
hsa-mir-92a-3p	MIMAT0000092	RPL13A	23521	CLASH	23622248
hsa-mir-92a-3p	MIMAT0000092	RBFOX2	23543	PAR-CLIP	23592263|23446348|21572407|20371350
hsa-mir-92a-3p	MIMAT0000092	DDAH1	23576	CLASH	23622248
hsa-mir-92a-3p	MIMAT0000092	ORC6	23594	CLASH	23622248
hsa-mir-92a-3p	MIMAT0000092	CD2AP	23607	CLASH//HITS-CLIP	23622248|22473208
hsa-mir-92a-3p	MIMAT0000092	MKRN2	23609	CLASH	23622248
hsa-mir-92a-3p	MIMAT0000092	ZMYND8	23613	CLASH	23622248
hsa-mir-92a-3p	MIMAT0000092	KPNA6	23633	CLASH	23622248
hsa-mir-92a-3p	MIMAT0000092	RABGAP1	23637	CLASH	23622248
hsa-mir-92a-3p	MIMAT0000092	HSPBP1	23640	CLASH	23622248
hsa-mir-92a-3p	MIMAT0000092	EDC4	23644	CLASH	23622248
hsa-mir-92a-3p	MIMAT0000092	SLC7A11	23657	HITS-CLIP//PAR-CLIP	22473208|22012620
hsa-mir-92a-3p	MIMAT0000092	SGK3	23678	HITS-CLIP	22473208
hsa-mir-92a-3p	MIMAT0000092	IL17RA	23765	CLASH	23622248
hsa-mir-92a-3p	MIMAT0000092	FKBP8	23770	CLASH	23622248
hsa-mir-92a-3p	MIMAT0000092	FTSJ1	24140	CLASH	23622248
hsa-mir-92a-3p	MIMAT0000092	DSTYK	25778	HITS-CLIP	22473208
hsa-mir-92a-3p	MIMAT0000092	SLC39A6	25800	HITS-CLIP	22473208
hsa-mir-92a-3p	MIMAT0000092	TMEM184B	25829	CLASH//HITS-CLIP//PAR-CLIP	23622248|22473208|27292025
hsa-mir-92a-3p	MIMAT0000092	HECTD1	25831	HITS-CLIP	22473208
hsa-mir-92a-3p	MIMAT0000092	DCAF12	25853	CLASH	23622248
hsa-mir-92a-3p	MIMAT0000092	ZDHHC5	25921	HITS-CLIP	22473208|23824327
hsa-mir-92a-3p	MIMAT0000092	SIN3A	25942	CLASH	23622248
hsa-mir-92a-3p	MIMAT0000092	KANK2	25959	CLASH	23622248
hsa-mir-92a-3p	MIMAT0000092	NECAP1	25977	HITS-CLIP	22473208
hsa-mir-92a-3p	MIMAT0000092	DHRS7B	25979	CLASH	23622248
hsa-mir-92a-3p	MIMAT0000092	IBTK	25998	HITS-CLIP	22473208
hsa-mir-92a-3p	MIMAT0000092	SPATS2L	26010	PAR-CLIP	27292025
hsa-mir-92a-3p	MIMAT0000092	LRIG1	26018	CLASH	23622248
hsa-mir-92a-3p	MIMAT0000092	UPF2	26019	CLASH	23622248
hsa-mir-92a-3p	MIMAT0000092	SIPA1L1	26037	CLASH	23622248
hsa-mir-92a-3p	MIMAT0000092	APPL1	26060	HITS-CLIP	22473208
hsa-mir-92a-3p	MIMAT0000092	CHTOP	26097	CLASH	23622248
hsa-mir-92a-3p	MIMAT0000092	EDRF1	26098	HITS-CLIP	22473208
hsa-mir-92a-3p	MIMAT0000092	SZRD1	26099	PAR-CLIP	21572407
hsa-mir-92a-3p	MIMAT0000092	TANC2	26115	CLASH//qRT-PCR	23622248
hsa-mir-92a-3p	MIMAT0000092	LDLRAP1	26119	CLASH	23622248
hsa-mir-92a-3p	MIMAT0000092	KIF1BP	26128	HITS-CLIP	22473208
hsa-mir-92a-3p	MIMAT0000092	TRAF3IP1	26146	CLASH	23622248
hsa-mir-92a-3p	MIMAT0000092	NOC2L	26155	CLASH	23622248
hsa-mir-92a-3p	MIMAT0000092	IFT172	26160	CLASH	23622248
hsa-mir-92a-3p	MIMAT0000092	FBXW2	26190	PAR-CLIP	27292025
hsa-mir-92a-3p	MIMAT0000092	KLHL3	26249	CLASH	23622248
hsa-mir-92a-3p	MIMAT0000092	NARF	26502	HITS-CLIP	23313552
hsa-mir-92a-3p	MIMAT0000092	CNNM4	26504	PAR-CLIP	21572407
hsa-mir-92a-3p	MIMAT0000092	AGO1	26523	CLASH	23622248
hsa-mir-92a-3p	MIMAT0000092	DAZAP1	26528	CLASH	23622248
hsa-mir-92a-3p	MIMAT0000092	RANBP6	26953	PAR-CLIP	27292025
hsa-mir-92a-3p	MIMAT0000092	NPTN	27020	HITS-CLIP	22473208
hsa-mir-92a-3p	MIMAT0000092	PELP1	27043	HITS-CLIP	23824327|27418678
hsa-mir-92a-3p	MIMAT0000092	GHITM	27069	CLASH	23622248
hsa-mir-92a-3p	MIMAT0000092	EIF2AK1	27102	CLASH	23622248
hsa-mir-92a-3p	MIMAT0000092	PRELID1	27166	CLASH	23622248
hsa-mir-92a-3p	MIMAT0000092	GOLIM4	27333	CLASH	23622248
hsa-mir-92a-3p	MIMAT0000092	EIF3K	27335	CLASH	23622248
hsa-mir-92a-3p	MIMAT0000092	TOR1B	27348	PAR-CLIP	23592263|27292025
hsa-mir-92a-3p	MIMAT0000092	APOBEC3C	27350	CLASH	23622248
hsa-mir-92a-3p	MIMAT0000092	CCDC113	29070	HITS-CLIP	22473208|23824327
hsa-mir-92a-3p	MIMAT0000092	C1GALT1C1	29071	PAR-CLIP	27292025
hsa-mir-92a-3p	MIMAT0000092	FHOD1	29109	CLASH	23622248
hsa-mir-92a-3p	MIMAT0000092	SAP30BP	29115	CLASH	23622248
hsa-mir-92a-3p	MIMAT0000092	MYLIP	29116	HITS-CLIP//Luciferase reporter assay//PAR-CLIP	17575136|22473208|21572407|20371350|23313552
hsa-mir-92a-3p	MIMAT0000092	SNX10	29887	HITS-CLIP	22473208
hsa-mir-92a-3p	MIMAT0000092	PURG	29942	PAR-CLIP	23446348|22012620|21572407|20371350
hsa-mir-92a-3p	MIMAT0000092	SERTAD3	29946	CLASH//HITS-CLIP//PAR-CLIP	23622248|22473208|23446348|21572407
hsa-mir-92a-3p	MIMAT0000092	BAZ2B	29994	PAR-CLIP	23592263
hsa-mir-92a-3p	MIMAT0000092	TAX1BP3	30851	CLASH	23622248
hsa-mir-92a-3p	MIMAT0000092	MINK1	50488	CLASH	23622248
hsa-mir-92a-3p	MIMAT0000092	MYEF2	50804	CLASH	23622248
hsa-mir-92a-3p	MIMAT0000092	HP1BP3	50809	PAR-CLIP	26701625
hsa-mir-92a-3p	MIMAT0000092	F11R	50848	PAR-CLIP	26701625
hsa-mir-92a-3p	MIMAT0000092	STMN3	50861	CLASH	23622248
hsa-mir-92a-3p	MIMAT0000092	MRPS16	51021	HITS-CLIP	19536157
hsa-mir-92a-3p	MIMAT0000092	GLOD4	51031	CLASH	23622248
hsa-mir-92a-3p	MIMAT0000092	NMD3	51068	CLASH	23622248
hsa-mir-92a-3p	MIMAT0000092	MRPL2	51069	CLASH	23622248
hsa-mir-92a-3p	MIMAT0000092	KMT5B	51111	HITS-CLIP	22473208
hsa-mir-92a-3p	MIMAT0000092	IER3IP1	51124	CLASH	23622248
hsa-mir-92a-3p	MIMAT0000092	RLIM	51132	PAR-CLIP	27292025
hsa-mir-92a-3p	MIMAT0000092	CHCHD2	51142	CLASH	23622248
hsa-mir-92a-3p	MIMAT0000092	CRBN	51185	CLASH	23622248
hsa-mir-92a-3p	MIMAT0000092	HGH1	51236	CLASH	23622248
hsa-mir-92a-3p	MIMAT0000092	SHISA5	51246	CLASH	23622248
hsa-mir-92a-3p	MIMAT0000092	DNAJC27	51277	HITS-CLIP	22473208
hsa-mir-92a-3p	MIMAT0000092	GOLM1	51280	CLASH	23622248
hsa-mir-92a-3p	MIMAT0000092	BFAR	51283	CLASH	23622248
hsa-mir-92a-3p	MIMAT0000092	ERGIC2	51290	CLASH//PAR-CLIP	23622248|22012620|20371350
hsa-mir-92a-3p	MIMAT0000092	WDR83OS	51398	CLASH	23622248
hsa-mir-92a-3p	MIMAT0000092	SNX9	51429	CLASH	23622248
hsa-mir-92a-3p	MIMAT0000092	GULP1	51454	PAR-CLIP	22012620
hsa-mir-92a-3p	MIMAT0000092	RTCB	51493	CLASH	23622248
hsa-mir-92a-3p	MIMAT0000092	DTL	51514	CLASH	23622248
hsa-mir-92a-3p	MIMAT0000092	LARS	51520	CLASH	23622248
hsa-mir-92a-3p	MIMAT0000092	MTFP1	51537	CLASH	23622248
hsa-mir-92a-3p	MIMAT0000092	SCLY	51540	CLASH//qRT-PCR	23622248
hsa-mir-92a-3p	MIMAT0000092	VPS54	51542	HITS-CLIP	22473208
hsa-mir-92a-3p	MIMAT0000092	NT5DC3	51559	CLASH	23622248
hsa-mir-92a-3p	MIMAT0000092	SRRT	51593	CLASH	23622248
hsa-mir-92a-3p	MIMAT0000092	PPIL1	51645	CLASH	23622248
hsa-mir-92a-3p	MIMAT0000092	SARAF	51669	CLASH	23622248
hsa-mir-92a-3p	MIMAT0000092	LSM7	51690	CLASH	23622248
hsa-mir-92a-3p	MIMAT0000092	SELENOT	51714	HITS-CLIP	22473208
hsa-mir-92a-3p	MIMAT0000092	ARID4B	51742	Luciferase reporter assay	17575136
hsa-mir-92a-3p	MIMAT0000092	ERAP1	51752	CLASH	23622248
hsa-mir-92a-3p	MIMAT0000092	RAB8B	51762	HITS-CLIP	22473208
hsa-mir-92a-3p	MIMAT0000092	KDM3B	51780	CLASH	23622248
hsa-mir-92a-3p	MIMAT0000092	GALNT7	51809	PAR-CLIP	22012620|21572407|20371350
hsa-mir-92a-3p	MIMAT0000092	SHC3	53358	CLASH	23622248
hsa-mir-92a-3p	MIMAT0000092	C11orf24	53838	HITS-CLIP//PAR-CLIP	22473208|20371350
hsa-mir-92a-3p	MIMAT0000092	C21orf91	54149	HITS-CLIP	22473208
hsa-mir-92a-3p	MIMAT0000092	RBM27	54439	CLASH//HITS-CLIP	23622248|23824327
hsa-mir-92a-3p	MIMAT0000092	KCTD5	54442	CLASH	23622248
hsa-mir-92a-3p	MIMAT0000092	MRPS21	54460	PAR-CLIP	23592263|27292025
hsa-mir-92a-3p	MIMAT0000092	CCSER2	54462	PAR-CLIP	22012620|21572407
hsa-mir-92a-3p	MIMAT0000092	XRN1	54464	HITS-CLIP	22473208
hsa-mir-92a-3p	MIMAT0000092	ANKIB1	54467	HITS-CLIP	22473208
hsa-mir-92a-3p	MIMAT0000092	NLE1	54475	CLASH	23622248
hsa-mir-92a-3p	MIMAT0000092	DDIT4	54541	PAR-CLIP	23446348|20371350
hsa-mir-92a-3p	MIMAT0000092	DDX56	54606	CLASH	23622248
hsa-mir-92a-3p	MIMAT0000092	FBXL19	54620	CLASH	23622248
hsa-mir-92a-3p	MIMAT0000092	RSBN1	54665	PAR-CLIP	23446348|22012620|21572407|20371350
hsa-mir-92a-3p	MIMAT0000092	RRN3	54700	HITS-CLIP//PAR-CLIP	22473208|24398324|21572407
hsa-mir-92a-3p	MIMAT0000092	TMED9	54732	CLASH	23622248
hsa-mir-92a-3p	MIMAT0000092	PPP1R12C	54776	HITS-CLIP	22473208
hsa-mir-92a-3p	MIMAT0000092	ALKBH4	54784	CLASH	23622248
hsa-mir-92a-3p	MIMAT0000092	DNAJB12	54788	CLASH//HITS-CLIP	23622248|22473208
hsa-mir-92a-3p	MIMAT0000092	TET2	54790	CLASH	23622248
hsa-mir-92a-3p	MIMAT0000092	GATAD2A	54815	CLASH	23622248
hsa-mir-92a-3p	MIMAT0000092	ESRP1	54845	HITS-CLIP	23824327
hsa-mir-92a-3p	MIMAT0000092	PGPEP1	54858	PAR-CLIP	27292025
hsa-mir-92a-3p	MIMAT0000092	TOR4A	54863	PAR-CLIP	21572407
hsa-mir-92a-3p	MIMAT0000092	DCAF16	54876	CLASH	23622248
hsa-mir-92a-3p	MIMAT0000092	ZCCHC2	54877	CLASH	23622248
hsa-mir-92a-3p	MIMAT0000092	TEX10	54881	CLASH	23622248
hsa-mir-92a-3p	MIMAT0000092	UHRF1BP1	54887	PAR-CLIP	21572407
hsa-mir-92a-3p	MIMAT0000092	ALKBH5	54890	CLASH	23622248
hsa-mir-92a-3p	MIMAT0000092	NCAPG2	54892	PAR-CLIP	27292025
hsa-mir-92a-3p	MIMAT0000092	MTMR10	54893	PAR-CLIP	26701625
hsa-mir-92a-3p	MIMAT0000092	LAX1	54900	HITS-CLIP	23313552
hsa-mir-92a-3p	MIMAT0000092	CMTM6	54918	CLASH	23622248
hsa-mir-92a-3p	MIMAT0000092	DUS2	54920	HITS-CLIP//PAR-CLIP	22473208|26701625
hsa-mir-92a-3p	MIMAT0000092	UBE2R2	54926	CLASH	23622248
hsa-mir-92a-3p	MIMAT0000092	TMEM161A	54929	CLASH	23622248
hsa-mir-92a-3p	MIMAT0000092	KANSL2	54934	CLASH	23622248
hsa-mir-92a-3p	MIMAT0000092	SARS2	54938	CLASH	23622248
hsa-mir-92a-3p	MIMAT0000092	TMEM160	54958	CLASH	23622248
hsa-mir-92a-3p	MIMAT0000092	SLC25A38	54977	CLASH	23622248
hsa-mir-92a-3p	MIMAT0000092	FKBP14	55033	HITS-CLIP	22473208
hsa-mir-92a-3p	MIMAT0000092	ATG16L1	55054	CLASH	23622248
hsa-mir-92a-3p	MIMAT0000092	CCDC186	55088	HITS-CLIP	22473208
hsa-mir-92a-3p	MIMAT0000092	HEATR1	55127	CLASH	23622248
hsa-mir-92a-3p	MIMAT0000092	RBM28	55131	HITS-CLIP//PAR-CLIP	23706177|27292025
hsa-mir-92a-3p	MIMAT0000092	TMEM33	55161	PAR-CLIP	27292025
hsa-mir-92a-3p	MIMAT0000092	KLHL11	55175	CLASH	23622248
hsa-mir-92a-3p	MIMAT0000092	SLC25A36	55186	HITS-CLIP//PAR-CLIP	22473208|23446348|21572407|20371350
hsa-mir-92a-3p	MIMAT0000092	SETD5	55209	HITS-CLIP	22473208
hsa-mir-92a-3p	MIMAT0000092	ATAD3A	55210	CLASH	23622248
hsa-mir-92a-3p	MIMAT0000092	C11orf57	55216	CLASH	23622248
hsa-mir-92a-3p	MIMAT0000092	SMU1	55234	PAR-CLIP	21572407
hsa-mir-92a-3p	MIMAT0000092	STEAP3	55240	CLASH	23622248
hsa-mir-92a-3p	MIMAT0000092	MRGBP	55257	CLASH	23622248
hsa-mir-92a-3p	MIMAT0000092	FBXW7	55294	Immunohistochemistry//Luciferase reporter assay//qRT-PCR//Western blot	26323375|28069547
hsa-mir-92a-3p	MIMAT0000092	RNF121	55298	CLASH	23622248
hsa-mir-92a-3p	MIMAT0000092	TMA16	55319	CLASH	23622248
hsa-mir-92a-3p	MIMAT0000092	UFSP2	55325	CLASH	23622248
hsa-mir-92a-3p	MIMAT0000092	AGPAT5	55326	CLASH	23622248
hsa-mir-92a-3p	MIMAT0000092	TRIM36	55521	PAR-CLIP	21572407|20371350
hsa-mir-92a-3p	MIMAT0000092	DHTKD1	55526	CLASH	23622248
hsa-mir-92a-3p	MIMAT0000092	PLXNA3	55558	HITS-CLIP	23313552
hsa-mir-92a-3p	MIMAT0000092	CDV3	55573	CLASH	23622248
hsa-mir-92a-3p	MIMAT0000092	MED29	55588	PAR-CLIP	21572407|20371350
hsa-mir-92a-3p	MIMAT0000092	FAM46A	55603	HITS-CLIP	22473208
hsa-mir-92a-3p	MIMAT0000092	THUMPD1	55623	CLASH	23622248
hsa-mir-92a-3p	MIMAT0000092	POMGNT1	55624	CLASH	23622248
hsa-mir-92a-3p	MIMAT0000092	G2E3	55632	HITS-CLIP	19536157
hsa-mir-92a-3p	MIMAT0000092	NPLOC4	55666	CLASH	23622248
hsa-mir-92a-3p	MIMAT0000092	MFN1	55669	HITS-CLIP	22473208
hsa-mir-92a-3p	MIMAT0000092	SCYL2	55681	CLASH	23622248
hsa-mir-92a-3p	MIMAT0000092	KANSL3	55683	CLASH	23622248
hsa-mir-92a-3p	MIMAT0000092	IARS2	55699	CLASH	23622248
hsa-mir-92a-3p	MIMAT0000092	LMBR1L	55716	CLASH	23622248
hsa-mir-92a-3p	MIMAT0000092	TSR1	55720	CLASH	23622248
hsa-mir-92a-3p	MIMAT0000092	BTBD7	55727	CLASH	23622248
hsa-mir-92a-3p	MIMAT0000092	ATF7IP	55729	PAR-CLIP	23592263
hsa-mir-92a-3p	MIMAT0000092	CCAR1	55749	CLASH	23622248
hsa-mir-92a-3p	MIMAT0000092	METTL2B	55798	CLASH	23622248
hsa-mir-92a-3p	MIMAT0000092	CISD1	55847	CLASH	23622248
hsa-mir-92a-3p	MIMAT0000092	RCC2	55920	CLASH	23622248
hsa-mir-92a-3p	MIMAT0000092	MYO5C	55930	CLASH	23622248
hsa-mir-92a-3p	MIMAT0000092	NSFL1C	55968	CLASH	23622248
hsa-mir-92a-3p	MIMAT0000092	ANKH	56172	CLASH	23622248
hsa-mir-92a-3p	MIMAT0000092	CTNNBL1	56259	CLASH	23622248
hsa-mir-92a-3p	MIMAT0000092	PPAN	56342	CLASH	23622248
hsa-mir-92a-3p	MIMAT0000092	EIF5A2	56648	PAR-CLIP	27292025
hsa-mir-92a-3p	MIMAT0000092	CLDND1	56650	CLASH	23622248
hsa-mir-92a-3p	MIMAT0000092	ZC3HAV1	56829	CLASH	23622248
hsa-mir-92a-3p	MIMAT0000092	CDC42SE1	56882	CLASH	23622248
hsa-mir-92a-3p	MIMAT0000092	WRNIP1	56897	HITS-CLIP	22473208
hsa-mir-92a-3p	MIMAT0000092	PNO1	56902	HITS-CLIP	23313552
hsa-mir-92a-3p	MIMAT0000092	STARD7	56910	CLASH	23622248
hsa-mir-92a-3p	MIMAT0000092	LXN	56925	CLASH	23622248
hsa-mir-92a-3p	MIMAT0000092	PMEPA1	56937	PAR-CLIP	21572407
hsa-mir-92a-3p	MIMAT0000092	ARNTL2	56938	PAR-CLIP	20371350
hsa-mir-92a-3p	MIMAT0000092	MFF	56947	PAR-CLIP	23592263|23446348|20371350
hsa-mir-92a-3p	MIMAT0000092	OTUD7B	56957	HITS-CLIP	23824327
hsa-mir-92a-3p	MIMAT0000092	FAM20C	56975	CLASH	23622248
hsa-mir-92a-3p	MIMAT0000092	BBX	56987	CLASH	23622248
hsa-mir-92a-3p	MIMAT0000092	TULP4	56995	HITS-CLIP//PAR-CLIP	22473208|23446348
hsa-mir-92a-3p	MIMAT0000092	ZNF695	57116	PAR-CLIP	21572407|20371350
hsa-mir-92a-3p	MIMAT0000092	ATP13A1	57130	CLASH	23622248
hsa-mir-92a-3p	MIMAT0000092	PHTF2	57157	HITS-CLIP	22473208
hsa-mir-92a-3p	MIMAT0000092	VANGL2	57216	CLASH	23622248
hsa-mir-92a-3p	MIMAT0000092	ERGIC1	57222	CLASH	23622248
hsa-mir-92a-3p	MIMAT0000092	NHSL1	57224	CLASH	23622248
hsa-mir-92a-3p	MIMAT0000092	RCN3	57333	CLASH	23622248
hsa-mir-92a-3p	MIMAT0000092	MRS2	57380	HITS-CLIP	22473208
hsa-mir-92a-3p	MIMAT0000092	CYP20A1	57404	PAR-CLIP	27292025
hsa-mir-92a-3p	MIMAT0000092	WDR18	57418	CLASH	23622248
hsa-mir-92a-3p	MIMAT0000092	NDRG3	57446	CLASH	23622248
hsa-mir-92a-3p	MIMAT0000092	REXO1	57455	HITS-CLIP	22473208
hsa-mir-92a-3p	MIMAT0000092	TMCC3	57458	CLASH	23622248
hsa-mir-92a-3p	MIMAT0000092	GATAD2B	57459	HITS-CLIP	22473208|23313552
hsa-mir-92a-3p	MIMAT0000092	SLC12A5	57468	PAR-CLIP	24398324
hsa-mir-92a-3p	MIMAT0000092	GRAMD1B	57476	HITS-CLIP	22473208
hsa-mir-92a-3p	MIMAT0000092	USP31	57478	CLASH	23622248
hsa-mir-92a-3p	MIMAT0000092	PRR12	57479	CLASH	23622248
hsa-mir-92a-3p	MIMAT0000092	ARID1B	57492	CLASH//PAR-CLIP	23622248|23446348|22012620|21572407
hsa-mir-92a-3p	MIMAT0000092	AARS2	57505	CLASH	23622248
hsa-mir-92a-3p	MIMAT0000092	MAVS	57506	CLASH	23622248
hsa-mir-92a-3p	MIMAT0000092	SERINC1	57515	CLASH	23622248
hsa-mir-92a-3p	MIMAT0000092	CASKIN1	57524	PAR-CLIP	23592263
hsa-mir-92a-3p	MIMAT0000092	NUFIP2	57532	HITS-CLIP//PAR-CLIP	22473208|21572407
hsa-mir-92a-3p	MIMAT0000092	KLHL42	57542	HITS-CLIP	22473208
hsa-mir-92a-3p	MIMAT0000092	CC2D2A	57545	CLASH	23622248
hsa-mir-92a-3p	MIMAT0000092	KLHL14	57565	HITS-CLIP	22473208
hsa-mir-92a-3p	MIMAT0000092	FAM135A	57579	CLASH//HITS-CLIP	23622248|22473208
hsa-mir-92a-3p	MIMAT0000092	ZNF687	57592	CLASH	23622248
hsa-mir-92a-3p	MIMAT0000092	BAHCC1	57597	CLASH	23622248
hsa-mir-92a-3p	MIMAT0000092	KIAA1468	57614	CLASH	23622248
hsa-mir-92a-3p	MIMAT0000092	ZNF492	57615	HITS-CLIP	22473208
hsa-mir-92a-3p	MIMAT0000092	USP28	57646	PAR-CLIP	21572407
hsa-mir-92a-3p	MIMAT0000092	PHF12	57649	CLASH	23622248
hsa-mir-92a-3p	MIMAT0000092	KIAA1549	57670	CLASH	23622248
hsa-mir-92a-3p	MIMAT0000092	KIAA1586	57691	PAR-CLIP	23592263
hsa-mir-92a-3p	MIMAT0000092	ZNF317	57693	PAR-CLIP	26701625
hsa-mir-92a-3p	MIMAT0000092	WDR19	57728	CLASH	23622248
hsa-mir-92a-3p	MIMAT0000092	SUGP1	57794	CLASH	23622248
hsa-mir-92a-3p	MIMAT0000092	CCDC181	57821	CLASH	23622248
hsa-mir-92a-3p	MIMAT0000092	CXCL16	58191	CLASH	23622248
hsa-mir-92a-3p	MIMAT0000092	PLEKHB1	58473	CLASH	23622248
hsa-mir-92a-3p	MIMAT0000092	SRPRB	58477	CLASH	23622248
hsa-mir-92a-3p	MIMAT0000092	ENOPH1	58478	CLASH	23622248
hsa-mir-92a-3p	MIMAT0000092	LY6G5B	58496	CLASH	23622248
hsa-mir-92a-3p	MIMAT0000092	PLEKHA1	59338	HITS-CLIP//PAR-CLIP	23592263|24398324|23446348|22012620|21572407|20371350
hsa-mir-92a-3p	MIMAT0000092	GPBP1L1	60313	PAR-CLIP	20371350
hsa-mir-92a-3p	MIMAT0000092	FAM3A	60343	CLASH	23622248
hsa-mir-92a-3p	MIMAT0000092	AGBL5	60509	PAR-CLIP	21572407
hsa-mir-92a-3p	MIMAT0000092	ELAC2	60528	CLASH	23622248
hsa-mir-92a-3p	MIMAT0000092	GUF1	60558	PAR-CLIP	26701625
hsa-mir-92a-3p	MIMAT0000092	SPCS3	60559	PAR-CLIP	21572407
hsa-mir-92a-3p	MIMAT0000092	RIC8A	60626	CLASH	23622248
hsa-mir-92a-3p	MIMAT0000092	TRAPPC11	60684	CLASH	23622248
hsa-mir-92a-3p	MIMAT0000092	RNF123	63891	CLASH	23622248
hsa-mir-92a-3p	MIMAT0000092	HEATR6	63897	CLASH	23622248
hsa-mir-92a-3p	MIMAT0000092	CIDEC	63924	PAR-CLIP	21572407
hsa-mir-92a-3p	MIMAT0000092	CXorf56	63932	CLASH	23622248
hsa-mir-92a-3p	MIMAT0000092	FKBPL	63943	CLASH	23622248
hsa-mir-92a-3p	MIMAT0000092	CLSPN	63967	CLASH	23622248
hsa-mir-92a-3p	MIMAT0000092	PBLD	64081	HITS-CLIP	22473208
hsa-mir-92a-3p	MIMAT0000092	MOAP1	64112	PAR-CLIP	23446348|22012620|20371350|27292025
hsa-mir-92a-3p	MIMAT0000092	XYLT2	64132	CLASH	23622248
hsa-mir-92a-3p	MIMAT0000092	RBSN	64145	CLASH	23622248
hsa-mir-92a-3p	MIMAT0000092	C17orf75	64149	PAR-CLIP	26701625|27292025
hsa-mir-92a-3p	MIMAT0000092	IRF2BPL	64207	CLASH	23622248
hsa-mir-92a-3p	MIMAT0000092	PAPD5	64282	HITS-CLIP	22473208
hsa-mir-92a-3p	MIMAT0000092	NXN	64359	CLASH	23622248
hsa-mir-92a-3p	MIMAT0000092	MTMR14	64419	CLASH	23622248
hsa-mir-92a-3p	MIMAT0000092	PCNX4	64430	CLASH	23622248
hsa-mir-92a-3p	MIMAT0000092	NUCKS1	64710	PAR-CLIP	21572407
hsa-mir-92a-3p	MIMAT0000092	SMAP2	64744	CLASH	23622248
hsa-mir-92a-3p	MIMAT0000092	MFSD1	64747	CLASH	23622248
hsa-mir-92a-3p	MIMAT0000092	FAM160B2	64760	CLASH	23622248
hsa-mir-92a-3p	MIMAT0000092	CREB3L2	64764	CLASH//HITS-CLIP	23622248|22473208
hsa-mir-92a-3p	MIMAT0000092	FNDC3B	64778	CLASH//HITS-CLIP	23622248|22473208
hsa-mir-92a-3p	MIMAT0000092	MTHFSD	64779	CLASH	23622248
hsa-mir-92a-3p	MIMAT0000092	AEN	64782	PAR-CLIP	21572407
hsa-mir-92a-3p	MIMAT0000092	CRTC3	64784	CLASH	23622248
hsa-mir-92a-3p	MIMAT0000092	IFT22	64792	HITS-CLIP	22473208
hsa-mir-92a-3p	MIMAT0000092	CEP85	64793	CLASH	23622248
hsa-mir-92a-3p	MIMAT0000092	KLC2	64837	CLASH	23622248
hsa-mir-92a-3p	MIMAT0000092	GNPNAT1	64841	CLASH	23622248
hsa-mir-92a-3p	MIMAT0000092	TUT1	64852	CLASH	23622248
hsa-mir-92a-3p	MIMAT0000092	AIDA	64853	CLASH	23622248
hsa-mir-92a-3p	MIMAT0000092	FAM129B	64855	CLASH	23622248
hsa-mir-92a-3p	MIMAT0000092	BCL11B	64919	PAR-CLIP	24398324|23446348|21572407|20371350
hsa-mir-92a-3p	MIMAT0000092	CASD1	64921	HITS-CLIP	22473208
hsa-mir-92a-3p	MIMAT0000092	MRPL32	64983	CLASH	23622248
hsa-mir-92a-3p	MIMAT0000092	MRPL9	65005	CLASH	23622248
hsa-mir-92a-3p	MIMAT0000092	NADK	65220	CLASH	23622248
hsa-mir-92a-3p	MIMAT0000092	C5orf42	65250	CLASH	23622248
hsa-mir-92a-3p	MIMAT0000092	COA7	65260	CLASH	23622248
hsa-mir-92a-3p	MIMAT0000092	UBE2Z	65264	PAR-CLIP	24398324|21572407
hsa-mir-92a-3p	MIMAT0000092	PHACTR4	65979	CLASH	23622248
hsa-mir-92a-3p	MIMAT0000092	GRAMD2B	65983	HITS-CLIP	22473208
hsa-mir-92a-3p	MIMAT0000092	DDRGK1	65992	CLASH	23622248
hsa-mir-92a-3p	MIMAT0000092	CAMKV	79012	CLASH	23622248
hsa-mir-92a-3p	MIMAT0000092	GID4	79018	PAR-CLIP	23446348|21572407|20371350
hsa-mir-92a-3p	MIMAT0000092	ZFYVE21	79038	PAR-CLIP	21572407
hsa-mir-92a-3p	MIMAT0000092	PRRG4	79056	PAR-CLIP	21572407
hsa-mir-92a-3p	MIMAT0000092	METTL16	79066	CLASH	23622248
hsa-mir-92a-3p	MIMAT0000092	ELOVL6	79071	CLASH	23622248
hsa-mir-92a-3p	MIMAT0000092	CCDC86	79080	CLASH	23622248
hsa-mir-92a-3p	MIMAT0000092	C1orf35	79169	PAR-CLIP	23446348
hsa-mir-92a-3p	MIMAT0000092	BRCC3	79184	CLASH	23622248
hsa-mir-92a-3p	MIMAT0000092	FYCO1	79443	CLASH	23622248
hsa-mir-92a-3p	MIMAT0000092	OR2A4	79541	PAR-CLIP	27292025
hsa-mir-92a-3p	MIMAT0000092	NKAP	79576	PAR-CLIP	27292025
hsa-mir-92a-3p	MIMAT0000092	CORO7	79585	CLASH	23622248
hsa-mir-92a-3p	MIMAT0000092	RNF128	79589	CLASH	23622248
hsa-mir-92a-3p	MIMAT0000092	CEP97	79598	CLASH	23622248
hsa-mir-92a-3p	MIMAT0000092	RTL10	79680	CLASH	23622248
hsa-mir-92a-3p	MIMAT0000092	IPO4	79711	CLASH	23622248
hsa-mir-92a-3p	MIMAT0000092	PPCS	79717	HITS-CLIP	22473208
hsa-mir-92a-3p	MIMAT0000092	AAGAB	79719	CLASH	23622248
hsa-mir-92a-3p	MIMAT0000092	TTLL7	79739	CLASH	23622248
hsa-mir-92a-3p	MIMAT0000092	TXNDC15	79770	PAR-CLIP	27292025
hsa-mir-92a-3p	MIMAT0000092	ZFHX4	79776	CLASH	23622248
hsa-mir-92a-3p	MIMAT0000092	KLHL36	79786	CLASH	23622248
hsa-mir-92a-3p	MIMAT0000092	AGMAT	79814	HITS-CLIP	23313552
hsa-mir-92a-3p	MIMAT0000092	QSER1	79832	HITS-CLIP	22473208
hsa-mir-92a-3p	MIMAT0000092	GEMIN6	79833	CLASH	23622248
hsa-mir-92a-3p	MIMAT0000092	PEAK1	79834	HITS-CLIP	22473208
hsa-mir-92a-3p	MIMAT0000092	LONRF3	79836	HITS-CLIP//PAR-CLIP	21572407
hsa-mir-92a-3p	MIMAT0000092	CYBRD1	79901	CLASH	23622248
hsa-mir-92a-3p	MIMAT0000092	SCD5	79966	CLASH	23622248
hsa-mir-92a-3p	MIMAT0000092	TRMT2B	79979	HITS-CLIP	27418678
hsa-mir-92a-3p	MIMAT0000092	PLEKHH3	79990	CLASH	23622248
hsa-mir-92a-3p	MIMAT0000092	TRAPPC13	80006	CLASH	23622248
hsa-mir-92a-3p	MIMAT0000092	NAA25	80018	CLASH	23622248
hsa-mir-92a-3p	MIMAT0000092	PANK2	80025	CLASH	23622248
hsa-mir-92a-3p	MIMAT0000092	VCPIP1	80124	CLASH	23622248
hsa-mir-92a-3p	MIMAT0000092	ZNF703	80139	CLASH	23622248
hsa-mir-92a-3p	MIMAT0000092	PTGES2	80142	PAR-CLIP	23592263
hsa-mir-92a-3p	MIMAT0000092	CTC1	80169	CLASH	23622248
hsa-mir-92a-3p	MIMAT0000092	MYO19	80179	CLASH	23622248
hsa-mir-92a-3p	MIMAT0000092	OPA3	80207	PAR-CLIP	23592263|26701625
hsa-mir-92a-3p	MIMAT0000092	ORAI2	80228	HITS-CLIP	23824327
hsa-mir-92a-3p	MIMAT0000092	WDR26	80232	CLASH	23622248
hsa-mir-92a-3p	MIMAT0000092	ZNF430	80264	HITS-CLIP	22473208
hsa-mir-92a-3p	MIMAT0000092	KLHL15	80311	CLASH//HITS-CLIP//PAR-CLIP	23622248|22473208|23446348|21572407|20371350
hsa-mir-92a-3p	MIMAT0000092	LRRC27	80313	CLASH	23622248
hsa-mir-92a-3p	MIMAT0000092	CPEB4	80315	PAR-CLIP	23446348|21572407
hsa-mir-92a-3p	MIMAT0000092	CD276	80381	CLASH	23622248
hsa-mir-92a-3p	MIMAT0000092	CPTP	80772	HITS-CLIP	22473208
hsa-mir-92a-3p	MIMAT0000092	COL18A1	80781	CLASH	23622248
hsa-mir-92a-3p	MIMAT0000092	SLC25A32	81034	PAR-CLIP	23446348|21572407|20371350
hsa-mir-92a-3p	MIMAT0000092	SGPP1	81537	HITS-CLIP	22473208
hsa-mir-92a-3p	MIMAT0000092	GDPD5	81544	CLASH	23622248
hsa-mir-92a-3p	MIMAT0000092	FAM49A	81553	PAR-CLIP	27292025
hsa-mir-92a-3p	MIMAT0000092	YIPF5	81555	CLASH	23622248
hsa-mir-92a-3p	MIMAT0000092	APOLD1	81575	CLASH	23622248
hsa-mir-92a-3p	MIMAT0000092	ANP32E	81611	HITS-CLIP//PAR-CLIP	22473208|22012620|21572407|20371350|27292025
hsa-mir-92a-3p	MIMAT0000092	C6orf62	81688	HITS-CLIP	22473208
hsa-mir-92a-3p	MIMAT0000092	TLR10	81793	CLASH	23622248
hsa-mir-92a-3p	MIMAT0000092	QTRT1	81890	CLASH	23622248
hsa-mir-92a-3p	MIMAT0000092	CHST9	83539	CLASH	23622248
hsa-mir-92a-3p	MIMAT0000092	COG3	83548	HITS-CLIP	22473208
hsa-mir-92a-3p	MIMAT0000092	TMUB1	83590	CLASH	23622248
hsa-mir-92a-3p	MIMAT0000092	RIOK1	83732	CLASH	23622248
hsa-mir-92a-3p	MIMAT0000092	MRO	83876	PAR-CLIP	21572407
hsa-mir-92a-3p	MIMAT0000092	SLC10A7	84068	HITS-CLIP	22473208
hsa-mir-92a-3p	MIMAT0000092	PCBD2	84105	PAR-CLIP	27292025
hsa-mir-92a-3p	MIMAT0000092	ZNRF3	84133	PAR-CLIP	23592263
hsa-mir-92a-3p	MIMAT0000092	KIAA1109	84162	HITS-CLIP//PAR-CLIP	22473208|24398324|21572407
hsa-mir-92a-3p	MIMAT0000092	FAR1	84188	HITS-CLIP	22473208
hsa-mir-92a-3p	MIMAT0000092	GARNL3	84253	CLASH	23622248
hsa-mir-92a-3p	MIMAT0000092	SLC37A3	84255	HITS-CLIP	22473208
hsa-mir-92a-3p	MIMAT0000092	FLYWCH1	84256	CLASH	23622248
hsa-mir-92a-3p	MIMAT0000092	TCHP	84260	CLASH	23622248
hsa-mir-92a-3p	MIMAT0000092	PSMG3	84262	CLASH	23622248
hsa-mir-92a-3p	MIMAT0000092	C9orf64	84267	CLASH	23622248
hsa-mir-92a-3p	MIMAT0000092	RPAIN	84268	CLASH	23622248
hsa-mir-92a-3p	MIMAT0000092	CHCHD5	84269	CLASH	23622248
hsa-mir-92a-3p	MIMAT0000092	YIPF4	84272	HITS-CLIP	23824327
hsa-mir-92a-3p	MIMAT0000092	SLC25A33	84275	CLASH	23622248
hsa-mir-92a-3p	MIMAT0000092	DNAJC30	84277	HITS-CLIP	22473208
hsa-mir-92a-3p	MIMAT0000092	NTPCR	84284	CLASH	23622248
hsa-mir-92a-3p	MIMAT0000092	DDI2	84301	PAR-CLIP	23592263
hsa-mir-92a-3p	MIMAT0000092	BRMS1L	84312	HITS-CLIP	22473208
hsa-mir-92a-3p	MIMAT0000092	PCGF5	84333	CLASH//Luciferase reporter assay	23622248
hsa-mir-92a-3p	MIMAT0000092	ELOF1	84337	CLASH	23622248
hsa-mir-92a-3p	MIMAT0000092	DOT1L	84444	CLASH	23622248
hsa-mir-92a-3p	MIMAT0000092	LCOR	84458	PAR-CLIP	22012620
hsa-mir-92a-3p	MIMAT0000092	SLX4	84464	PAR-CLIP	21572407
hsa-mir-92a-3p	MIMAT0000092	PARD6B	84612	PAR-CLIP	23592263
hsa-mir-92a-3p	MIMAT0000092	TNRC18	84629	CLASH	23622248
hsa-mir-92a-3p	MIMAT0000092	GLYR1	84656	HITS-CLIP	22473208
hsa-mir-92a-3p	MIMAT0000092	CARD6	84674	PAR-CLIP	27292025
hsa-mir-92a-3p	MIMAT0000092	PRRC2B	84726	CLASH//HITS-CLIP//PAR-CLIP	23622248|22473208|20371350
hsa-mir-92a-3p	MIMAT0000092	CBX2	84733	CLASH	23622248
hsa-mir-92a-3p	MIMAT0000092	FUT10	84750	HITS-CLIP	22473208
hsa-mir-92a-3p	MIMAT0000092	ZNF607	84775	PAR-CLIP	27292025
hsa-mir-92a-3p	MIMAT0000092	TUBA1C	84790	CLASH	23622248
hsa-mir-92a-3p	MIMAT0000092	LMNB2	84823	CLASH	23622248
hsa-mir-92a-3p	MIMAT0000092	ZNF503	84858	CLASH	23622248
hsa-mir-92a-3p	MIMAT0000092	RIOX2	84864	CLASH	23622248
hsa-mir-92a-3p	MIMAT0000092	MIGA2	84895	CLASH	23622248
hsa-mir-92a-3p	MIMAT0000092	NFATC2IP	84901	HITS-CLIP	22473208
hsa-mir-92a-3p	MIMAT0000092	FAM136A	84908	CLASH	23622248
hsa-mir-92a-3p	MIMAT0000092	HIST1H2AH	85235	CLASH	23622248
hsa-mir-92a-3p	MIMAT0000092	KIAA1671	85379	CLASH	23622248
hsa-mir-92a-3p	MIMAT0000092	ZIC5	85416	HITS-CLIP//PAR-CLIP	23446348|21572407|20371350
hsa-mir-92a-3p	MIMAT0000092	TPD52L3	89882	CLASH	23622248
hsa-mir-92a-3p	MIMAT0000092	RHOT2	89941	CLASH	23622248
hsa-mir-92a-3p	MIMAT0000092	RSPRY1	89970	CLASH	23622248
hsa-mir-92a-3p	MIMAT0000092	TSPAN18	90139	CLASH	23622248
hsa-mir-92a-3p	MIMAT0000092	ZNF551	90233	CLASH	23622248
hsa-mir-92a-3p	MIMAT0000092	TMEM41A	90407	PAR-CLIP	20371350
hsa-mir-92a-3p	MIMAT0000092	ZNF622	90441	CLASH	23622248
hsa-mir-92a-3p	MIMAT0000092	YIF1B	90522	CLASH	23622248
hsa-mir-92a-3p	MIMAT0000092	PIP4P1	90809	CLASH	23622248
hsa-mir-92a-3p	MIMAT0000092	ZNF598	90850	PAR-CLIP	21572407
hsa-mir-92a-3p	MIMAT0000092	R3HDM4	91300	CLASH	23622248
hsa-mir-92a-3p	MIMAT0000092	CDKN2AIPNL	91368	CLASH	23622248
hsa-mir-92a-3p	MIMAT0000092	PKDCC	91461	CLASH	23622248
hsa-mir-92a-3p	MIMAT0000092	TTC5	91875	CLASH	23622248
hsa-mir-92a-3p	MIMAT0000092	CCNQ	92002	CLASH	23622248
hsa-mir-92a-3p	MIMAT0000092	ZC3HAV1L	92092	PAR-CLIP	23592263
hsa-mir-92a-3p	MIMAT0000092	ZNF276	92822	CLASH	23622248
hsa-mir-92a-3p	MIMAT0000092	HNRNPLL	92906	CLASH	23622248
hsa-mir-92a-3p	MIMAT0000092	NAPRT	93100	CLASH	23622248
hsa-mir-92a-3p	MIMAT0000092	TMEM44	93109	PAR-CLIP	27292025
hsa-mir-92a-3p	MIMAT0000092	MAPK1IP1L	93487	CLASH	23622248
hsa-mir-92a-3p	MIMAT0000092	PIGS	94005	CLASH	23622248
hsa-mir-92a-3p	MIMAT0000092	FNIP1	96459	CLASH//PAR-CLIP//qRT-PCR	23622248|21572407
hsa-mir-92a-3p	MIMAT0000092	EGLN2	112398	CLASH	23622248
hsa-mir-92a-3p	MIMAT0000092	HOGA1	112817	CLASH	23622248
hsa-mir-92a-3p	MIMAT0000092	C12orf57	113246	CLASH	23622248
hsa-mir-92a-3p	MIMAT0000092	HELQ	113510	CLASH	23622248
hsa-mir-92a-3p	MIMAT0000092	TIRAP	114609	PAR-CLIP	26701625
hsa-mir-92a-3p	MIMAT0000092	OSBPL8	114882	CLASH//Luciferase reporter assay	23622248
hsa-mir-92a-3p	MIMAT0000092	HAUS1	115106	CLASH	23622248
hsa-mir-92a-3p	MIMAT0000092	PCMTD1	115294	CLASH//HITS-CLIP//PAR-CLIP//qRT-PCR	23622248|22473208|23446348|22012620|21572407
hsa-mir-92a-3p	MIMAT0000092	GBP4	115361	CLASH	23622248
hsa-mir-92a-3p	MIMAT0000092	FCHO2	115548	HITS-CLIP	22473208
hsa-mir-92a-3p	MIMAT0000092	ARHGEF25	115557	CLASH	23622248
hsa-mir-92a-3p	MIMAT0000092	TNFRSF13C	115650	PAR-CLIP	23592263
hsa-mir-92a-3p	MIMAT0000092	TRMT61A	115708	CLASH	23622248
hsa-mir-92a-3p	MIMAT0000092	COX20	116228	PAR-CLIP	23446348|22012620|21572407|20371350
hsa-mir-92a-3p	MIMAT0000092	ABHD15	116236	CLASH	23622248
hsa-mir-92a-3p	MIMAT0000092	FAM129A	116496	HITS-CLIP//PAR-CLIP	22473208|23446348|21572407|20371350
hsa-mir-92a-3p	MIMAT0000092	SSX2IP	117178	CLASH	23622248
hsa-mir-92a-3p	MIMAT0000092	RFFL	117584	CLASH//Luciferase reporter assay	23622248
hsa-mir-92a-3p	MIMAT0000092	ZNF354B	117608	PAR-CLIP	23446348|22012620
hsa-mir-92a-3p	MIMAT0000092	EXOSC6	118460	CLASH	23622248
hsa-mir-92a-3p	MIMAT0000092	PIK3AP1	118788	HITS-CLIP	22473208
hsa-mir-92a-3p	MIMAT0000092	PDZD8	118987	PAR-CLIP	21572407
hsa-mir-92a-3p	MIMAT0000092	SLAIN1	122060	CLASH	23622248
hsa-mir-92a-3p	MIMAT0000092	FOPNL	123811	PAR-CLIP	23592263
hsa-mir-92a-3p	MIMAT0000092	ZC3H18	124245	CLASH	23622248
hsa-mir-92a-3p	MIMAT0000092	EARS2	124454	CLASH//HITS-CLIP	23622248|22473208
hsa-mir-92a-3p	MIMAT0000092	WDR81	124997	PAR-CLIP	21572407
hsa-mir-92a-3p	MIMAT0000092	RAVER1	125950	CLASH	23622248
hsa-mir-92a-3p	MIMAT0000092	EID2B	126272	HITS-CLIP//PAR-CLIP	22473208|23446348
hsa-mir-92a-3p	MIMAT0000092	IRGQ	126298	CLASH//PAR-CLIP	23622248|23446348
hsa-mir-92a-3p	MIMAT0000092	SHE	126669	HITS-CLIP	19536157
hsa-mir-92a-3p	MIMAT0000092	CCSAP	126731	CLASH	23622248
hsa-mir-92a-3p	MIMAT0000092	TATDN3	128387	PAR-CLIP	27292025
hsa-mir-92a-3p	MIMAT0000092	TAF8	129685	PAR-CLIP	23592263|22291592|27292025
hsa-mir-92a-3p	MIMAT0000092	FAM168B	130074	CLASH	23622248
hsa-mir-92a-3p	MIMAT0000092	TTC32	130502	CLASH	23622248
hsa-mir-92a-3p	MIMAT0000092	SYNPR	132204	CLASH	23622248
hsa-mir-92a-3p	MIMAT0000092	OCIAD2	132299	CLASH	23622248
hsa-mir-92a-3p	MIMAT0000092	CPEB2	132864	HITS-CLIP//Luciferase reporter assay//Northern blot//qRT-PCR	20660482|22473208
hsa-mir-92a-3p	MIMAT0000092	DNAJC21	134218	CLASH	23622248
hsa-mir-92a-3p	MIMAT0000092	C5orf24	134553	PAR-CLIP	20371350
hsa-mir-92a-3p	MIMAT0000092	NACC2	138151	CLASH	23622248
hsa-mir-92a-3p	MIMAT0000092	FAM69B	138311	CLASH	23622248
hsa-mir-92a-3p	MIMAT0000092	OTUD6A	139562	CLASH	23622248
hsa-mir-92a-3p	MIMAT0000092	NOL4L	140688	HITS-CLIP	22473208
hsa-mir-92a-3p	MIMAT0000092	CACUL1	143384	CLASH	23622248
hsa-mir-92a-3p	MIMAT0000092	SESN3	143686	PAR-CLIP	21572407
hsa-mir-92a-3p	MIMAT0000092	ISM2	145501	CLASH	23622248
hsa-mir-92a-3p	MIMAT0000092	TTC7B	145567	CLASH	23622248
hsa-mir-92a-3p	MIMAT0000092	ZNF785	146540	CLASH	23622248
hsa-mir-92a-3p	MIMAT0000092	KIF18B	146909	CLASH	23622248
hsa-mir-92a-3p	MIMAT0000092	WIPF2	147179	CLASH	23622248
hsa-mir-92a-3p	MIMAT0000092	ZNF417	147687	PAR-CLIP	21572407
hsa-mir-92a-3p	MIMAT0000092	ZNF420	147923	CLASH	23622248
hsa-mir-92a-3p	MIMAT0000092	ZNF98	148198	HITS-CLIP	22473208
hsa-mir-92a-3p	MIMAT0000092	PHF13	148479	CLASH	23622248
hsa-mir-92a-3p	MIMAT0000092	PDIK1L	149420	CLASH	23622248
hsa-mir-92a-3p	MIMAT0000092	SIK1	150094	HITS-CLIP	22473208
hsa-mir-92a-3p	MIMAT0000092	ENTHD1	150350	HITS-CLIP	23824327
hsa-mir-92a-3p	MIMAT0000092	TTL	150465	CLASH	23622248
hsa-mir-92a-3p	MIMAT0000092	DAB2IP	153090	HITS-CLIP	22473208
hsa-mir-92a-3p	MIMAT0000092	SRFBP1	153443	PAR-CLIP	20371350
hsa-mir-92a-3p	MIMAT0000092	AMOTL1	154810	CLASH	23622248
hsa-mir-92a-3p	MIMAT0000092	KCTD7	154881	CLASH	23622248
hsa-mir-92a-3p	MIMAT0000092	FAM91A1	157769	HITS-CLIP	22473208
hsa-mir-92a-3p	MIMAT0000092	KIAA1958	158405	PAR-CLIP	21572407
hsa-mir-92a-3p	MIMAT0000092	DEDD2	162989	CLASH	23622248
hsa-mir-92a-3p	MIMAT0000092	ZNF383	163087	PAR-CLIP	27292025
hsa-mir-92a-3p	MIMAT0000092	DENND2C	163259	PAR-CLIP	27292025
hsa-mir-92a-3p	MIMAT0000092	DCP2	167227	CLASH	23622248
hsa-mir-92a-3p	MIMAT0000092	QSOX2	169714	CLASH	23622248
hsa-mir-92a-3p	MIMAT0000092	FUT11	170384	HITS-CLIP//PAR-CLIP	23592263|24398324|23446348|21572407|20371350
hsa-mir-92a-3p	MIMAT0000092	ZNF721	170960	HITS-CLIP	22473208
hsa-mir-92a-3p	MIMAT0000092	AGO4	192670	CLASH	23622248
hsa-mir-92a-3p	MIMAT0000092	AAED1	195827	HITS-CLIP	23706177
hsa-mir-92a-3p	MIMAT0000092	ZFC3H1	196441	HITS-CLIP//PAR-CLIP	22473208|22012620|20371350
hsa-mir-92a-3p	MIMAT0000092	UBR1	197131	CLASH	23622248
hsa-mir-92a-3p	MIMAT0000092	FUK	197258	CLASH	23622248
hsa-mir-92a-3p	MIMAT0000092	DAND5	199699	HITS-CLIP	23313552
hsa-mir-92a-3p	MIMAT0000092	ALG14	199857	HITS-CLIP	23824327
hsa-mir-92a-3p	MIMAT0000092	TXLNA	200081	CLASH//PAR-CLIP	23622248|23592263|21572407
hsa-mir-92a-3p	MIMAT0000092	CRTC2	200186	CLASH	23622248
hsa-mir-92a-3p	MIMAT0000092	APOBEC3F	200316	PAR-CLIP	27292025
hsa-mir-92a-3p	MIMAT0000092	FBXO45	200933	CLASH	23622248
hsa-mir-92a-3p	MIMAT0000092	FLCN	201163	PAR-CLIP	27292025
hsa-mir-92a-3p	MIMAT0000092	DENND6A	201627	CLASH	23622248
hsa-mir-92a-3p	MIMAT0000092	TUBB	203068	CLASH	23622248
hsa-mir-92a-3p	MIMAT0000092	CCDC171	203238	HITS-CLIP	23824327
hsa-mir-92a-3p	MIMAT0000092	VMA21	203547	HITS-CLIP//PAR-CLIP	22473208|21572407|20371350
hsa-mir-92a-3p	MIMAT0000092	HIPK1	204851	CLASH//Immunofluorescence//Luciferase reporter assay//Microarray//qRT-PCR//Western blot	23622248|23868977
hsa-mir-92a-3p	MIMAT0000092	C2orf69	205327	HITS-CLIP	22473208
hsa-mir-92a-3p	MIMAT0000092	MED19	219541	PAR-CLIP	21572407
hsa-mir-92a-3p	MIMAT0000092	TBCEL	219899	CLASH	23622248
hsa-mir-92a-3p	MIMAT0000092	TWISTNB	221830	CLASH	23622248
hsa-mir-92a-3p	MIMAT0000092	PRR14L	253143	CLASH	23622248
hsa-mir-92a-3p	MIMAT0000092	ZDHHC24	254359	PAR-CLIP	27292025
hsa-mir-92a-3p	MIMAT0000092	PLA2G4F	255189	CLASH	23622248
hsa-mir-92a-3p	MIMAT0000092	MCOLN2	255231	CLASH//PAR-CLIP	23622248|23592263|23446348|21572407|20371350
hsa-mir-92a-3p	MIMAT0000092	CNEP1R1	255919	HITS-CLIP//PAR-CLIP	22473208|21572407
hsa-mir-92a-3p	MIMAT0000092	PLCXD2	257068	CLASH	23622248
hsa-mir-92a-3p	MIMAT0000092	SHPRH	257218	CLASH	23622248
hsa-mir-92a-3p	MIMAT0000092	BCL9L	283149	CLASH	23622248
hsa-mir-92a-3p	MIMAT0000092	SPRYD4	283377	HITS-CLIP//PAR-CLIP	22473208|21572407
hsa-mir-92a-3p	MIMAT0000092	GXYLT1	283464	HITS-CLIP	22473208
hsa-mir-92a-3p	MIMAT0000092	GOLGA8IP	283796	PAR-CLIP	23446348|21572407|20371350
hsa-mir-92a-3p	MIMAT0000092	CCDC57	284001	CLASH	23622248
hsa-mir-92a-3p	MIMAT0000092	ZADH2	284273	PAR-CLIP	21572407
hsa-mir-92a-3p	MIMAT0000092	ZNF776	284309	CLASH	23622248
hsa-mir-92a-3p	MIMAT0000092	PPP1R37	284352	PAR-CLIP	21572407
hsa-mir-92a-3p	MIMAT0000092	FAM126B	285172	HITS-CLIP	22473208
hsa-mir-92a-3p	MIMAT0000092	CYP4V2	285440	CLASH	23622248
hsa-mir-92a-3p	MIMAT0000092	COX18	285521	CLASH	23622248
hsa-mir-92a-3p	MIMAT0000092	DTWD2	285605	CLASH	23622248
hsa-mir-92a-3p	MIMAT0000092	SREK1IP1	285672	CLASH	23622248
hsa-mir-92a-3p	MIMAT0000092	TPRN	286262	CLASH	23622248
hsa-mir-92a-3p	MIMAT0000092	UBAC2	337867	CLASH	23622248
hsa-mir-92a-3p	MIMAT0000092	NLRP9	338321	PAR-CLIP	23592263|27292025
hsa-mir-92a-3p	MIMAT0000092	RAB7B	338382	HITS-CLIP	22473208
hsa-mir-92a-3p	MIMAT0000092	METTL2A	339175	CLASH	23622248
hsa-mir-92a-3p	MIMAT0000092	C17orf51	339263	CLASH	23622248
hsa-mir-92a-3p	MIMAT0000092	C1orf174	339448	CLASH	23622248
hsa-mir-92a-3p	MIMAT0000092	ZDHHC21	340481	HITS-CLIP//PAR-CLIP	24398324|21572407|23824327
hsa-mir-92a-3p	MIMAT0000092	FMN1	342184	PAR-CLIP	20371350
hsa-mir-92a-3p	MIMAT0000092	ZNF850	342892	PAR-CLIP	26701625
hsa-mir-92a-3p	MIMAT0000092	XKR7	343702	PAR-CLIP	23446348|20371350
hsa-mir-92a-3p	MIMAT0000092	TUBB2B	347733	CLASH	23622248
hsa-mir-92a-3p	MIMAT0000092	NUP43	348995	HITS-CLIP//PAR-CLIP	22473208|21572407
hsa-mir-92a-3p	MIMAT0000092	BMP8A	353500	PAR-CLIP	23446348
hsa-mir-92a-3p	MIMAT0000092	MIA3	375056	HITS-CLIP	22473208
hsa-mir-92a-3p	MIMAT0000092	PTAR1	375743	PAR-CLIP	22012620|21572407
hsa-mir-92a-3p	MIMAT0000092	NUGGC	389643	PAR-CLIP	26701625
hsa-mir-92a-3p	MIMAT0000092	VHLL	391104	PAR-CLIP	27292025
hsa-mir-92a-3p	MIMAT0000092	MUC21	394263	HITS-CLIP	19536157
hsa-mir-92a-3p	MIMAT0000092	CASC10	399726	qRT-PCR	23622248
hsa-mir-92a-3p	MIMAT0000092	ZNF772	400720	PAR-CLIP	22012620|21572407|20371350
hsa-mir-92a-3p	MIMAT0000092	CHCHD10	400916	CLASH	23622248
hsa-mir-92a-3p	MIMAT0000092	MCCD1	401250	CLASH	23622248
hsa-mir-92a-3p	MIMAT0000092	HACD4	401494	CLASH	23622248
hsa-mir-92a-3p	MIMAT0000092	ZBTB34	403341	PAR-CLIP	27292025
hsa-mir-92a-3p	MIMAT0000092	POTEG	404785	CLASH	23622248
hsa-mir-92a-3p	MIMAT0000092	H3F3C	440093	PAR-CLIP	23592263|24398324|23446348|21572407|20371350|26701625|27292025
hsa-mir-92a-3p	MIMAT0000092	GOLGA8B	440270	HITS-CLIP//PAR-CLIP	22473208|23446348|21572407|20371350
hsa-mir-92a-3p	MIMAT0000092	PGAM4	441531	PAR-CLIP	21572407|20371350
hsa-mir-92a-3p	MIMAT0000092	LRRC37A2	474170	CLASH	23622248
hsa-mir-92a-3p	MIMAT0000092	F8A3	474384	CLASH	23622248
hsa-mir-92a-3p	MIMAT0000092	ARGFX	503582	PAR-CLIP	27292025
hsa-mir-92a-3p	MIMAT0000092	ZFP62	643836	PAR-CLIP	23446348|21572407|20371350
hsa-mir-92a-3p	MIMAT0000092	FAM83G	644815	CLASH	23622248
hsa-mir-92a-3p	MIMAT0000092	PPP1R3G	648791	CLASH	23622248
hsa-mir-92a-3p	MIMAT0000092	GOLGA8J	653073	PAR-CLIP	23446348|21572407|20371350
hsa-mir-92a-3p	MIMAT0000092	GPR89A	653519	CLASH	23622248
hsa-mir-92a-3p	MIMAT0000092	ZBTB8B	728116	HITS-CLIP//PAR-CLIP	23592263|23824327
hsa-mir-92a-3p	MIMAT0000092	CDK11A	728642	CLASH	23622248
hsa-mir-92a-3p	MIMAT0000092	TMEM239	100288797	PAR-CLIP	23592263|23446348
hsa-mir-92a-3p	MIMAT0000092	C15orf38-AP3S2	100526783	PAR-CLIP	26701625|27292025
hsa-mir-92a-3p	MIMAT0000092	MYZAP	100820829	PAR-CLIP	21572407
hsa-mir-494-3p	MIMAT0002816	ACACA	31	PAR-CLIP	26701625
hsa-mir-494-3p	MIMAT0002816	AKT1	207	Immunofluorescence//Immunohistochemistry//qRT-PCR//Western blot	25662849
hsa-mir-494-3p	MIMAT0002816	BIRC5	332	Western blot	26718651
hsa-mir-494-3p	MIMAT0002816	RHOB	388	HITS-CLIP//PAR-CLIP	23592263|23446348|21572407|20371350
hsa-mir-494-3p	MIMAT0002816	ARHGAP5	394	FACS//Luciferase reporter assay//qRT-PCR//Western blot	24316134
hsa-mir-494-3p	MIMAT0002816	ARNTL	406	Luciferase reporter assay//qRT-PCR	21799909
hsa-mir-494-3p	MIMAT0002816	ATF3	467	qRT-PCR//Western blot	23160513
hsa-mir-494-3p	MIMAT0002816	BAG1	573	Flow//Luciferase reporter assay//Microarray//qRT-PCR//Western blot	24606447
hsa-mir-494-3p	MIMAT0002816	CCND1	595	PAR-CLIP	23446348|20371350
hsa-mir-494-3p	MIMAT0002816	BCL2	596	qRT-PCR//Western blot	24960059
hsa-mir-494-3p	MIMAT0002816	BMI1	648	Luciferase reporter assay//Microarray//qRT-PCR//Western blot	23105110|27399693
hsa-mir-494-3p	MIMAT0002816	CDK6	1021	Luciferase reporter assay//Microarray//qRT-PCR//Western blot	21809359
hsa-mir-494-3p	MIMAT0002816	CFTR	1080	Luciferase reporter assay//qRT-PCR	23436935
hsa-mir-494-3p	MIMAT0002816	CNR1	1268	Luciferase reporter assay//Western blot	25111814
hsa-mir-494-3p	MIMAT0002816	SLC26A3	1811	Luciferase reporter assay	24177028
hsa-mir-494-3p	MIMAT0002816	DSG2	1829	HITS-CLIP//PAR-CLIP	21572407|23824327
hsa-mir-494-3p	MIMAT0002816	EN2	2020	HITS-CLIP	19536157
hsa-mir-494-3p	MIMAT0002816	ETF1	2107	PAR-CLIP	23592263|23446348|27292025
hsa-mir-494-3p	MIMAT0002816	GCH1	2643	HITS-CLIP	19536157
hsa-mir-494-3p	MIMAT0002816	GLO1	2739	PAR-CLIP	21572407
hsa-mir-494-3p	MIMAT0002816	MKNK2	2872	PAR-CLIP	22012620
hsa-mir-494-3p	MIMAT0002816	PDIA3	2923	Luciferase reporter assay//Western blot	24823364
hsa-mir-494-3p	MIMAT0002816	GTF2F1	2962	HITS-CLIP	23824327
hsa-mir-494-3p	MIMAT0002816	HIF1A	3091	HITS-CLIP	23313552
hsa-mir-494-3p	MIMAT0002816	HOXA10	3206	Luciferase reporter assay//PAR-CLIP	23446348|21572407|20371350|25500095|26701625
hsa-mir-494-3p	MIMAT0002816	IGF1R	3480	Luciferase reporter assay//PAR-CLIP//qRT-PCR//Western blot	22012620|27735036|26695144
hsa-mir-494-3p	MIMAT0002816	IL1RAP	3556	PAR-CLIP	22100165|22291592
hsa-mir-494-3p	MIMAT0002816	INSL4	3641	PAR-CLIP	22012620
hsa-mir-494-3p	MIMAT0002816	ITPR1	3708	qRT-PCR//Western blot	24960059
hsa-mir-494-3p	MIMAT0002816	MCC	4163	Luciferase reporter assay//qRT-PCR//Western blot	23913442
hsa-mir-494-3p	MIMAT0002816	MDM4	4194	PAR-CLIP	23592263
hsa-mir-494-3p	MIMAT0002816	MYC	4609	Luciferase reporter assay//PAR-CLIP//qRT-PCR//Western blot	24612089|23592263
hsa-mir-494-3p	MIMAT0002816	MYH2	4620	qRT-PCR//Western blot	26519878
hsa-mir-494-3p	MIMAT0002816	NCL	4691	PAR-CLIP	20371350
hsa-mir-494-3p	MIMAT0002816	NHS	4810	PAR-CLIP	20371350
hsa-mir-494-3p	MIMAT0002816	PITX2	5308	PAR-CLIP	21572407
hsa-mir-494-3p	MIMAT0002816	PPP1CC	5501	HITS-CLIP	23824327
hsa-mir-494-3p	MIMAT0002816	PRKAA2	5563	HITS-CLIP	23313552
hsa-mir-494-3p	MIMAT0002816	MAPK1	5594	HITS-CLIP	23824327
hsa-mir-494-3p	MIMAT0002816	MAP2K1	5604	qRT-PCR//Western blot	24960059
hsa-mir-494-3p	MIMAT0002816	PROS1	5627	Luciferase reporter assay//qRT-PCR//Western blot	23789915
hsa-mir-494-3p	MIMAT0002816	PTEN	5728	Flow//Immunofluorescence//Immunohistochemistry//Luciferase reporter assay//Microarray//qRT-PCR//Western blot	20006626|22544933|25662849
hsa-mir-494-3p	MIMAT0002816	PTPN12	5782	HITS-CLIP	23313552
hsa-mir-494-3p	MIMAT0002816	PTPN14	5784	PAR-CLIP	20371350
hsa-mir-494-3p	MIMAT0002816	RAB4A	5867	PAR-CLIP	21572407
hsa-mir-494-3p	MIMAT0002816	RAD23B	5887	Luciferase reporter assay//PAR-CLIP//Western blot	24823364|21572407
hsa-mir-494-3p	MIMAT0002816	RAP1B	5908	PAR-CLIP	21572407
hsa-mir-494-3p	MIMAT0002816	RB1	5925	PAR-CLIP	21572407
hsa-mir-494-3p	MIMAT0002816	REST	5978	PAR-CLIP	23446348
hsa-mir-494-3p	MIMAT0002816	RGS16	6004	PAR-CLIP	23592263
hsa-mir-494-3p	MIMAT0002816	RPS14	6208	PAR-CLIP	23592263|23446348
hsa-mir-494-3p	MIMAT0002816	ATXN1	6310	PAR-CLIP	23592263
hsa-mir-494-3p	MIMAT0002816	SDC1	6382	Immunoblot//Luciferase reporter assay//qRT-PCR	23728345
hsa-mir-494-3p	MIMAT0002816	SLC8A1	6546	PAR-CLIP	22012620
hsa-mir-494-3p	MIMAT0002816	SSFA2	6744	PAR-CLIP	26701625
hsa-mir-494-3p	MIMAT0002816	SS18	6760	HITS-CLIP	23824327
hsa-mir-494-3p	MIMAT0002816	TBCA	6902	HITS-CLIP	23824327
hsa-mir-494-3p	MIMAT0002816	ZEB1	6935	Luciferase reporter assay//Microarray//qRT-PCR//Western blot	23105110
hsa-mir-494-3p	MIMAT0002816	TEAD1	7003	PAR-CLIP	22012620
hsa-mir-494-3p	MIMAT0002816	TFAM	7019	Luciferase reporter assay//Microarray//qRT-PCR	23047984
hsa-mir-494-3p	MIMAT0002816	TFPI	7035	ELISA//Luciferase reporter assay//qRT-PCR	26999003
hsa-mir-494-3p	MIMAT0002816	UGT2B17	7367	Luciferase reporter assay//qRT-PCR	26385605
hsa-mir-494-3p	MIMAT0002816	ZNF24	7572	PAR-CLIP	22012620|21572407
hsa-mir-494-3p	MIMAT0002816	ZBTB25	7597	HITS-CLIP	19536157
hsa-mir-494-3p	MIMAT0002816	EVI5	7813	HITS-CLIP//PAR-CLIP	23446348|21572407|23313552
hsa-mir-494-3p	MIMAT0002816	CXCR4	7852	Immunocytochemistry//Luciferase reporter assay//qRT-PCR//Western blot	24644030
hsa-mir-494-3p	MIMAT0002816	MLLT10	8028	PAR-CLIP	27292025
hsa-mir-494-3p	MIMAT0002816	SHOC2	8036	PAR-CLIP	23446348
hsa-mir-494-3p	MIMAT0002816	KMT2D	8085	PAR-CLIP	21572407|20371350
hsa-mir-494-3p	MIMAT0002816	PABPN1	8106	PAR-CLIP	23446348
hsa-mir-494-3p	MIMAT0002816	AGPS	8540	HITS-CLIP//PAR-CLIP	23446348|21572407
hsa-mir-494-3p	MIMAT0002816	MAPKAPK5	8550	HITS-CLIP	23824327|28735896
hsa-mir-494-3p	MIMAT0002816	SLC25A12	8604	PAR-CLIP	22291592
hsa-mir-494-3p	MIMAT0002816	CDS2	8760	PAR-CLIP	24398324|21572407
hsa-mir-494-3p	MIMAT0002816	PEX11B	8799	PAR-CLIP	21572407
hsa-mir-494-3p	MIMAT0002816	GTF3C4	9329	HITS-CLIP	23313552
hsa-mir-494-3p	MIMAT0002816	DAZAP2	9802	PAR-CLIP	23592263
hsa-mir-494-3p	MIMAT0002816	BCL2L11	10018	Luciferase reporter assay//qRT-PCR//Western blot	23012423
hsa-mir-494-3p	MIMAT0002816	DCAF7	10238	PAR-CLIP	23446348|20371350
hsa-mir-494-3p	MIMAT0002816	BASP1	10409	PAR-CLIP	23592263
hsa-mir-494-3p	MIMAT0002816	SYNCRIP	10492	Luciferase reporter assay//Western blot	24823364
hsa-mir-494-3p	MIMAT0002816	KIF2C	11004	PAR-CLIP	23592263
hsa-mir-494-3p	MIMAT0002816	SUPT16H	11198	PAR-CLIP	20371350
hsa-mir-494-3p	MIMAT0002816	FOXJ3	22887	Luciferase reporter assay//Microarray//qRT-PCR	23047984
hsa-mir-494-3p	MIMAT0002816	FNBP1	23048	PAR-CLIP	22100165
hsa-mir-494-3p	MIMAT0002816	TMEFF2	23671	HITS-CLIP	19536157
hsa-mir-494-3p	MIMAT0002816	LATS2	26524	PAR-CLIP	23592263
hsa-mir-494-3p	MIMAT0002816	NPTN	27020	PAR-CLIP	21572407
hsa-mir-494-3p	MIMAT0002816	SERP1	27230	PAR-CLIP	23592263
hsa-mir-494-3p	MIMAT0002816	RNF115	27246	HITS-CLIP	19536157
hsa-mir-494-3p	MIMAT0002816	TMOD3	29766	PAR-CLIP	23446348|20371350
hsa-mir-494-3p	MIMAT0002816	ERO1A	30001	HITS-CLIP	19536157
hsa-mir-494-3p	MIMAT0002816	HSD17B12	51144	PAR-CLIP	22012620
hsa-mir-494-3p	MIMAT0002816	WNT16	51384	HITS-CLIP	23824327
hsa-mir-494-3p	MIMAT0002816	CMPK1	51727	PAR-CLIP	23446348|21572407|20371350
hsa-mir-494-3p	MIMAT0002816	TM6SF1	53346	PAR-CLIP	22100165
hsa-mir-494-3p	MIMAT0002816	CYCS	54205	HITS-CLIP	19536157
hsa-mir-494-3p	MIMAT0002816	MINDY2	54629	PAR-CLIP	22012620
hsa-mir-494-3p	MIMAT0002816	RIF1	55183	PAR-CLIP	23592263
hsa-mir-494-3p	MIMAT0002816	ZNF532	55205	PAR-CLIP	22012620
hsa-mir-494-3p	MIMAT0002816	TMLHE	55217	HITS-CLIP	19536157
hsa-mir-494-3p	MIMAT0002816	TRIM36	55521	PAR-CLIP	21572407|20371350
hsa-mir-494-3p	MIMAT0002816	AJAP1	55966	PAR-CLIP	22291592
hsa-mir-494-3p	MIMAT0002816	WDR45B	56270	PAR-CLIP	20371350
hsa-mir-494-3p	MIMAT0002816	PCNP	57092	PAR-CLIP	22100165|22291592
hsa-mir-494-3p	MIMAT0002816	RRAGD	58528	PAR-CLIP	23446348|20371350
hsa-mir-494-3p	MIMAT0002816	PLEKHA3	65977	PAR-CLIP	23592263
hsa-mir-494-3p	MIMAT0002816	ZBED2	79413	PAR-CLIP	22012620
hsa-mir-494-3p	MIMAT0002816	FYCO1	79443	PAR-CLIP	21572407
hsa-mir-494-3p	MIMAT0002816	CEP97	79598	PAR-CLIP	22012620
hsa-mir-494-3p	MIMAT0002816	ARSJ	79642	PAR-CLIP	23446348
hsa-mir-494-3p	MIMAT0002816	EFCAB1	79645	PAR-CLIP	23446348|22012620|26701625
hsa-mir-494-3p	MIMAT0002816	ZSCAN16	80345	PAR-CLIP	22012620
hsa-mir-494-3p	MIMAT0002816	MAP1LC3B	81631	Immunofluorescence//qRT-PCR	26794413
hsa-mir-494-3p	MIMAT0002816	PRRC2B	84726	HITS-CLIP//PAR-CLIP	23824327|26701625
hsa-mir-494-3p	MIMAT0002816	GALP	85569	HITS-CLIP	19536157
hsa-mir-494-3p	MIMAT0002816	CCDC149	91050	HITS-CLIP	23824327
hsa-mir-494-3p	MIMAT0002816	ZC3HAV1L	92092	PAR-CLIP	23592263
hsa-mir-494-3p	MIMAT0002816	ARHGAP12	94134	HITS-CLIP	24906430|23824327
hsa-mir-494-3p	MIMAT0002816	ELFN2	114794	PAR-CLIP	26701625
hsa-mir-494-3p	MIMAT0002816	INO80C	125476	HITS-CLIP	23824327
hsa-mir-494-3p	MIMAT0002816	ZNF543	125919	PAR-CLIP	21572407
hsa-mir-494-3p	MIMAT0002816	UHMK1	127933	PAR-CLIP	23592263
hsa-mir-494-3p	MIMAT0002816	DCBLD2	131566	PAR-CLIP	26701625
hsa-mir-494-3p	MIMAT0002816	DCAF4L2	138009	PAR-CLIP	20371350
hsa-mir-494-3p	MIMAT0002816	C2CD4A	145741	HITS-CLIP	23824327
hsa-mir-494-3p	MIMAT0002816	SAMD15	161394	HITS-CLIP	23824327
hsa-mir-494-3p	MIMAT0002816	TMEM64	169200	PAR-CLIP	22012620
hsa-mir-494-3p	MIMAT0002816	CC2D1B	200014	PAR-CLIP	27292025
hsa-mir-494-3p	MIMAT0002816	CREG2	200407	HITS-CLIP	23824327
hsa-mir-494-3p	MIMAT0002816	HNRNPA3	220988	Luciferase reporter assay//Western blot	24823364
hsa-mir-494-3p	MIMAT0002816	SPATA13	221178	HITS-CLIP	23824327
hsa-mir-494-3p	MIMAT0002816	SMIM13	221710	PAR-CLIP	23592263
hsa-mir-494-3p	MIMAT0002816	ZNF620	253639	PAR-CLIP	22291592
hsa-mir-494-3p	MIMAT0002816	NPNT	255743	PAR-CLIP	22100165
hsa-mir-494-3p	MIMAT0002816	EYS	346007	PAR-CLIP	22012620
hsa-mir-494-3p	MIMAT0002816	ZNF736	728927	PAR-CLIP	20371350
hsa-mir-494-3p	MIMAT0002816	TMEM178B	100507421	HITS-CLIP	23824327|27418678

## Sheet: Supplementary Table 2
ID	Accession	Gene	Entrez	Experiment	Literature
hsa-mir-21-5p	MIMAT0000076	ACAT1	38	Microarray	18591254
hsa-mir-21-5p	MIMAT0000076	PARP1	142	Microarray	18591254
hsa-mir-21-5p	MIMAT0000076	JAG1	182	Flow//Immunoblot//Luciferase reporter assay//Microarray//qRT-PCR	19398721|22618231|18591254
hsa-mir-21-5p	MIMAT0000076	CRYBG1	202	Microarray	18591254
hsa-mir-21-5p	MIMAT0000076	AKT2	208	Western blot	20048743
hsa-mir-21-5p	MIMAT0000076	APAF1	317	Luciferase reporter assay//Microarray//qRT-PCR//Western blot	18829576|18591254|27021436
hsa-mir-21-5p	MIMAT0000076	APC	324	Microarray	18591254
hsa-mir-21-5p	MIMAT0000076	FAS	355	Microarray	20048743
hsa-mir-21-5p	MIMAT0000076	FASLG	356	Luciferase reporter assay//qRT-PCR//Reporter assay//Western blot	21820586|23177026|20371612|23504349|24821435|25118289
hsa-mir-21-5p	MIMAT0000076	RHOB	388	Luciferase reporter assay//qRT-PCR//Western blot	20460403|21347332|21872591|23313253
hsa-mir-21-5p	MIMAT0000076	ATP2B4	493	Microarray	18591254
hsa-mir-21-5p	MIMAT0000076	ATRX	546	Microarray	18591254
hsa-mir-21-5p	MIMAT0000076	BCAT1	586	Microarray	18591254
hsa-mir-21-5p	MIMAT0000076	BCL2	596	ChIP-seq//Immunofluorescence//Luciferase reporter assay//qRT-PCR//Western blot	17072344|21376256|22528454|22710123|21468550|20048743|24606718|25327529
hsa-mir-21-5p	MIMAT0000076	BCL6	604	Luciferase reporter assay	23416424
hsa-mir-21-5p	MIMAT0000076	BCL7A	605	HITS-CLIP	22473208
hsa-mir-21-5p	MIMAT0000076	BMI1	648	ChIP-seq//Immunofluorescence//Immunohistochemistry//Luciferase reporter assay//qRT-PCR//Western blot	27644439
hsa-mir-21-5p	MIMAT0000076	BMPR2	659	Luciferase reporter assay//Microarray//qRT-PCR//Western blot	19578724|18829576|18591254|22227207
hsa-mir-21-5p	MIMAT0000076	BNIP2	663	HITS-CLIP	22473208
hsa-mir-21-5p	MIMAT0000076	BRCA1	672	Microarray	18591254
hsa-mir-21-5p	MIMAT0000076	KLF9	687	Sequencing	20371350
hsa-mir-21-5p	MIMAT0000076	KLF5	688	Microarray	18591254
hsa-mir-21-5p	MIMAT0000076	CALD1	800	Microarray	18591254
hsa-mir-21-5p	MIMAT0000076	CASP8	841	In situ hybridization//Luciferase reporter assay//Northern blot//qRT-PCR//Western blot	26080425
hsa-mir-21-5p	MIMAT0000076	KRIT1	889	HITS-CLIP	22473208
hsa-mir-21-5p	MIMAT0000076	CCNG1	900	Microarray	18591254
hsa-mir-21-5p	MIMAT0000076	CD47	961	Microarray	18591254
hsa-mir-21-5p	MIMAT0000076	CDC25A	993	HITS-CLIP//Luciferase reporter assay//Microarray//Northern blot//qRT-PCR//Western blot	19826040|23496142|18591254|22473208|25378484
hsa-mir-21-5p	MIMAT0000076	CDK6	1021	Sequencing	20371350
hsa-mir-21-5p	MIMAT0000076	CEBPB	1051	Luciferase reporter assay//Western blot	25327529
hsa-mir-21-5p	MIMAT0000076	FOXN3	1112	Microarray	18591254
hsa-mir-21-5p	MIMAT0000076	CLCN5	1184	Microarray	18591254
hsa-mir-21-5p	MIMAT0000076	CLU	1191	Luciferase reporter assay	24327270
hsa-mir-21-5p	MIMAT0000076	CCR1	1230	Luciferase reporter assay	21131358
hsa-mir-21-5p	MIMAT0000076	CCR7	1236	HITS-CLIP	22473208
hsa-mir-21-5p	MIMAT0000076	COL4A1	1282	Luciferase reporter assay//qRT-PCR	22573493
hsa-mir-21-5p	MIMAT0000076	COL5A2	1290	Microarray	18591254
hsa-mir-21-5p	MIMAT0000076	SLC31A1	1317	Microarray	18591254
hsa-mir-21-5p	MIMAT0000076	ATF2	1386	Microarray	18591254
hsa-mir-21-5p	MIMAT0000076	HAPLN1	1404	Microarray	18591254
hsa-mir-21-5p	MIMAT0000076	CSNK1A1	1452	Microarray	18591254
hsa-mir-21-5p	MIMAT0000076	DAXX	1616	Luciferase reporter assay//qRT-PCR//Western blot	18829576
hsa-mir-21-5p	MIMAT0000076	DDX3X	1654	Microarray	18591254
hsa-mir-21-5p	MIMAT0000076	DLG1	1739	Microarray	18591254
hsa-mir-21-5p	MIMAT0000076	DMD	1756	Microarray	18591254
hsa-mir-21-5p	MIMAT0000076	DYNC1LI2	1783	Microarray	18591254
hsa-mir-21-5p	MIMAT0000076	SLC26A2	1836	Microarray	18591254
hsa-mir-21-5p	MIMAT0000076	DUSP8	1850	Microarray	18591254
hsa-mir-21-5p	MIMAT0000076	E2F1	1869	Luciferase reporter assay//qRT-PCR//Western blot	19906824|19528081
hsa-mir-21-5p	MIMAT0000076	E2F2	1870	ChIP//Northern blot//qRT-PCR	19528081
hsa-mir-21-5p	MIMAT0000076	E2F3	1871	PAR-CLIP	21572407
hsa-mir-21-5p	MIMAT0000076	MEGF9	1955	Microarray	18591254
hsa-mir-21-5p	MIMAT0000076	EGFR	1956	Luciferase reporter assay//Microarray//Western blot	20864407|20048743
hsa-mir-21-5p	MIMAT0000076	EIF1AX	1964	PAR-CLIP	23446348|20371350
hsa-mir-21-5p	MIMAT0000076	EIF2S1	1965	Quantitative proteomic approach	19253296
hsa-mir-21-5p	MIMAT0000076	EIF4A2	1974	Immunoblot//Immunohistochemistry//Luciferase reporter assay//Microarray//qRT-PCR//Western blot	21219636
hsa-mir-21-5p	MIMAT0000076	EIF4EBP2	1979	Microarray	18591254
hsa-mir-21-5p	MIMAT0000076	EIF5	1983	Microarray	18591254
hsa-mir-21-5p	MIMAT0000076	ELAVL4	1996	qRT-PCR	20584986
hsa-mir-21-5p	MIMAT0000076	EPHA4	2043	Microarray	18591254
hsa-mir-21-5p	MIMAT0000076	ERBB2	2064	qRT-PCR//Western blot	19419954
hsa-mir-21-5p	MIMAT0000076	FGF12	2257	HITS-CLIP	23824327
hsa-mir-21-5p	MIMAT0000076	FKBP5	2289	Microarray	18591254
hsa-mir-21-5p	MIMAT0000076	FOXO1	2308	Luciferase reporter assay//qRT-PCR//Western blot	25909227
hsa-mir-21-5p	MIMAT0000076	FOXO3	2309	PAR-CLIP	20371350
hsa-mir-21-5p	MIMAT0000076	FMOD	2331	Western blot	19906824
hsa-mir-21-5p	MIMAT0000076	FMR1	2332	Microarray	18591254
hsa-mir-21-5p	MIMAT0000076	GLG1	2734	Microarray	18591254
hsa-mir-21-5p	MIMAT0000076	GNAQ	2776	Microarray	18591254
hsa-mir-21-5p	MIMAT0000076	GOLGA4	2803	Microarray	18591254
hsa-mir-21-5p	MIMAT0000076	GP5	2814	PAR-CLIP	22012620|20371350
hsa-mir-21-5p	MIMAT0000076	GPD2	2820	Microarray	18591254
hsa-mir-21-5p	MIMAT0000076	MKNK2	2872	Microarray	18591254
hsa-mir-21-5p	MIMAT0000076	MSH6	2956	Luciferase reporter assay//Northern blot//qRT-PCR//Western blot	21078976
hsa-mir-21-5p	MIMAT0000076	GTF2A1	2957	Microarray	18591254
hsa-mir-21-5p	MIMAT0000076	GTF2I	2969	Microarray	18591254
hsa-mir-21-5p	MIMAT0000076	HIF1A	3091	ChIP-seq	23726431
hsa-mir-21-5p	MIMAT0000076	HMGB1	3146	Luciferase reporter assay//Western blot	25327529
hsa-mir-21-5p	MIMAT0000076	HMGB3	3149	Microarray	18591254
hsa-mir-21-5p	MIMAT0000076	HNRNPH1	3187	Microarray	18591254
hsa-mir-21-5p	MIMAT0000076	HNRNPK	3190	Luciferase reporter assay//qRT-PCR	18829576
hsa-mir-21-5p	MIMAT0000076	HOXA9	3205	ChIP-seq//Microarray	18591254|24334453
hsa-mir-21-5p	MIMAT0000076	HPGD	3248	In situ hybridization//Luciferase reporter assay//qRT-PCR//Western blot	24699315
hsa-mir-21-5p	MIMAT0000076	FOXN2	3344	PAR-CLIP	23592263
hsa-mir-21-5p	MIMAT0000076	ICAM1	3383	Luciferase reporter assay//Microarray//qRT-PCR	21131358
hsa-mir-21-5p	MIMAT0000076	IGF1R	3480	Luciferase reporter assay	24161401
hsa-mir-21-5p	MIMAT0000076	IL1B	3553	Luciferase reporter assay//Microarray//qRT-PCR	21131358
hsa-mir-21-5p	MIMAT0000076	IL12A	3592	Luciferase reporter assay//Microarray//qRT-PCR//Western blot	22815788|25327529|27571873
hsa-mir-21-5p	MIMAT0000076	CXCL10	3627	qRT-PCR	24889251
hsa-mir-21-5p	MIMAT0000076	IPP	3652	Microarray	18591254
hsa-mir-21-5p	MIMAT0000076	IRAK1	3654	Chip//ELISA//Flow cytometry//Luciferase reporter assay//QRTPCR//Western blot	23633945
hsa-mir-21-5p	MIMAT0000076	IREB2	3658	Microarray	18591254
hsa-mir-21-5p	MIMAT0000076	ITGB8	3696	HITS-CLIP	22473208|23824327
hsa-mir-21-5p	MIMAT0000076	KLK2	3817	HITS-CLIP	19536157
hsa-mir-21-5p	MIMAT0000076	TNPO1	3842	HITS-CLIP//Microarray	18591254|22473208
hsa-mir-21-5p	MIMAT0000076	LAMP2	3920	Microarray	18591254
hsa-mir-21-5p	MIMAT0000076	LIFR	3977	Microarray	18591254
hsa-mir-21-5p	MIMAT0000076	LRP6	4040	Luciferase reporter assay//qRT-PCR//Western blot	28337300
hsa-mir-21-5p	MIMAT0000076	CAPRIN1	4076	Microarray	18591254
hsa-mir-21-5p	MIMAT0000076	MARCKS	4082	Luciferase reporter assay//Western blot	19302977
hsa-mir-21-5p	MIMAT0000076	SMAD7	4092	Immunocytochemistry//Immunofluorescence//Immunohistochemistry//Luciferase reporter assay//qRT-PCR//Western blot	23292313|24887517|28192117|26575121
hsa-mir-21-5p	MIMAT0000076	MBNL1	4154	HITS-CLIP//PAR-CLIP//Sequencing	20371350|22473208|23446348
hsa-mir-21-5p	MIMAT0000076	MDM4	4194	Microarray	18591254
hsa-mir-21-5p	MIMAT0000076	MEF2A	4205	Microarray	18591254
hsa-mir-21-5p	MIMAT0000076	MEF2C	4208	Immunofluorescence//In situ hybridization//Luciferase reporter assay	21170291
hsa-mir-21-5p	MIMAT0000076	MEIS1	4211	Microarray	18591254
hsa-mir-21-5p	MIMAT0000076	MAP3K1	4214	Microarray	18591254
hsa-mir-21-5p	MIMAT0000076	MMP2	4313	qRT-PCR	19435867
hsa-mir-21-5p	MIMAT0000076	MMP9	4318	qRT-PCR	19435867
hsa-mir-21-5p	MIMAT0000076	MSH2	4436	Immunoblot//Luciferase reporter assay//Microarray//Northern blot//qRT-PCR//Western blot	21078976|21047769|18591254|23861444|22806311
hsa-mir-21-5p	MIMAT0000076	MTAP	4507	Luciferase reporter assay//Microarray//Northern blot//qRT-PCR//Western blot	19013014|18591254
hsa-mir-21-5p	MIMAT0000076	COX2	4513	Flow//qRT-PCR//Western blot	26604791
hsa-mir-21-5p	MIMAT0000076	MUC1	4582	Microarray	18591254
hsa-mir-21-5p	MIMAT0000076	MYC	4609	ChIP//Northern blot//qRT-PCR//TRAP	19528081|24510096
hsa-mir-21-5p	MIMAT0000076	MYD88	4615	Chip//ELISA//Flow cytometry//Luciferase reporter assay//QRTPCR//Western blot	23633945
hsa-mir-21-5p	MIMAT0000076	MYO9A	4649	Microarray	18591254
hsa-mir-21-5p	MIMAT0000076	2002-09-01	4735	HITS-CLIP	22473208
hsa-mir-21-5p	MIMAT0000076	NEK1	4750	Microarray	18591254
hsa-mir-21-5p	MIMAT0000076	NFIA	4774	Flow//Western blot	24980967
hsa-mir-21-5p	MIMAT0000076	NFIB	4781	Luciferase reporter assay//qRT-PCR//Western blot	18384814
hsa-mir-21-5p	MIMAT0000076	NFKB1	4790	ChIP-seq	21081469
hsa-mir-21-5p	MIMAT0000076	NKTR	4820	Microarray	20371350|18591254
hsa-mir-21-5p	MIMAT0000076	NTF3	4908	Luciferase reporter assay//qRT-PCR	22019057
hsa-mir-21-5p	MIMAT0000076	DDR2	4921	Microarray	18591254
hsa-mir-21-5p	MIMAT0000076	OLR1	4973	Microarray	18591254
hsa-mir-21-5p	MIMAT0000076	TNFRSF11B	4982	Microarray	20371350
hsa-mir-21-5p	MIMAT0000076	ORC4	5000	PAR-CLIP	22012620
hsa-mir-21-5p	MIMAT0000076	OXTR	5021	Luciferase reporter assay	26273428
hsa-mir-21-5p	MIMAT0000076	PBX1	5087	ChIP-seq//Microarray	18591254|24334453
hsa-mir-21-5p	MIMAT0000076	PCBP1	5093	Luciferase reporter assay//Quantitative proteomic approach	19253296|22316494
hsa-mir-21-5p	MIMAT0000076	PDHA2	5161	Quantitative proteomic approach	19253296
hsa-mir-21-5p	MIMAT0000076	PFKFB2	5208	Microarray	18591254
hsa-mir-21-5p	MIMAT0000076	ABCB1	5243	Flow//qRT-PCR//Western blot	27040946
hsa-mir-21-5p	MIMAT0000076	SERPINB5	5268	ChIP-seq//Immunohistochemistry//Immunoprecipitaion//Luciferase reporter assay//Microarray//qRT-PCR//Reporter assay//Western blot	18270520|19253296|21636785|20693317|26296971|27409165
hsa-mir-21-5p	MIMAT0000076	SERPINI1	5274	Flow//Immunohistochemistry//Luciferase reporter assay//Microarray//qRT-PCR//Western blot	18591254|22464652
hsa-mir-21-5p	MIMAT0000076	PIK3C2A	5286	Microarray	18591254
hsa-mir-21-5p	MIMAT0000076	PIK3R1	5295	Luciferase reporter assay//Microarray//qRT-PCR//Western blot	18591254|26676464
hsa-mir-21-5p	MIMAT0000076	PKD2	5311	Microarray	18591254
hsa-mir-21-5p	MIMAT0000076	PKNOX1	5316	Microarray	18591254
hsa-mir-21-5p	MIMAT0000076	PLAT	5327	Luciferase reporter assay//Microarray//qRT-PCR	21131358
hsa-mir-21-5p	MIMAT0000076	PLD1	5337	Microarray	18591254
hsa-mir-21-5p	MIMAT0000076	PPARA	5465	Flow//Immunofluorescence//Immunohistochemistry//Immunoprecipitaion//In situ hybridization//Luciferase reporter assay//Microarray//qRT-PCR//Western blot	21636785|18591254|24012640|26338827
hsa-mir-21-5p	MIMAT0000076	PRKAB2	5565	Microarray	18591254
hsa-mir-21-5p	MIMAT0000076	PRKCE	5581	Microarray	18591254
hsa-mir-21-5p	MIMAT0000076	MAP2K3	5606	Immunohistochemistry//Luciferase reporter assay//Western blot	24112539
hsa-mir-21-5p	MIMAT0000076	PSMD9	5715	Flow//qRT-PCR//Western blot	26500453
hsa-mir-21-5p	MIMAT0000076	PTEN	5728	//ASO assay//ELISA//FACS//Flow//GFP reporter assay//Immunoblot//Immunocytochemistry//Immunofluorescence//immunohistochemistry//Immunohistochemistry//Luciferase reporter assay//Microarray//Northern blot//qRT-PCR//Reporter assay//Western blot	19672202|19072831|19906824|18850008|20216554|20223231|19175831|20048743|20813833|19641183|19253296|17681183|16762633|20797623|20978511|21187093|21820606|22267008|19473551|22678116|22956424|22761812|22770403|22879939|23226804|21544242|24817011|23548551|23174819|23466500|24154840|24659669|22956257|24603539|24468088|24356956|23811941|24161401|23981302|23643356|23275230|23446999|23708209|25361012|268…
hsa-mir-21-5p	MIMAT0000076	PTGFR	5737	Microarray	18591254
hsa-mir-21-5p	MIMAT0000076	PTK2	5747	Microarray	18591254
hsa-mir-21-5p	MIMAT0000076	PTPN3	5774	Microarray	18591254
hsa-mir-21-5p	MIMAT0000076	PTPN14	5784	Immunohistochemistry//Luciferase reporter assay//Microarray//PAR-CLIP//qRT-PCR//Western blot	20048743|23592263|25803229
hsa-mir-21-5p	MIMAT0000076	PTX3	5806	Luciferase reporter assay	21131358
hsa-mir-21-5p	MIMAT0000076	PURA	5813	Microarray	18591254
hsa-mir-21-5p	MIMAT0000076	PURB	5814	Microarray	18591254
hsa-mir-21-5p	MIMAT0000076	ABCD3	5825	Microarray	18591254
hsa-mir-21-5p	MIMAT0000076	RAB6A	5870	Microarray	18591254
hsa-mir-21-5p	MIMAT0000076	RASA1	5921	Luciferase reporter assay//qRT-PCR//Western blot	18372920|25663768|27876571
hsa-mir-21-5p	MIMAT0000076	RB1	5925	Microarray	18591254
hsa-mir-21-5p	MIMAT0000076	ARID4A	5926	Microarray	18591254
hsa-mir-21-5p	MIMAT0000076	REST	5978	Luciferase reporter assay	19242418
hsa-mir-21-5p	MIMAT0000076	REV3L	5980	Microarray	18591254
hsa-mir-21-5p	MIMAT0000076	RHO	6010	qRT-PCR//Western blot	23446999
hsa-mir-21-5p	MIMAT0000076	RNF6	6049	PAR-CLIP	21572407
hsa-mir-21-5p	MIMAT0000076	RP2	6102	Microarray	18591254
hsa-mir-21-5p	MIMAT0000076	RPS6KA3	6197	Microarray	18591254
hsa-mir-21-5p	MIMAT0000076	RPS7	6201	Microarray//qRT-PCR//Quantitative proteomic approach//Sequencing//Western blot	19253296|20371350|17968323|17991735|19682430|19276261|19419954|18850008|16966691|19672202|19342589|21069438|18270520|19836969|19133651|18372920|18591254
hsa-mir-21-5p	MIMAT0000076	SATB1	6304	qRT-PCR//Western blot	22227207
hsa-mir-21-5p	MIMAT0000076	CCL1	6346	HITS-CLIP	22473208
hsa-mir-21-5p	MIMAT0000076	CCL20	6364	ELISA//Immunofluorescence//Immunohistochemistry//In situ hybridization//Luciferase reporter assay//qRT-PCR	22001440|23817679
hsa-mir-21-5p	MIMAT0000076	TRAPPC2	6399	Microarray	18591254
hsa-mir-21-5p	MIMAT0000076	SET	6418	HITS-CLIP	22473208
hsa-mir-21-5p	MIMAT0000076	SGCB	6443	Microarray	18591254
hsa-mir-21-5p	MIMAT0000076	ST6GAL1	6480	HITS-CLIP//Microarray	18591254|22473208
hsa-mir-21-5p	MIMAT0000076	SKP2	6502	Microarray	18591254
hsa-mir-21-5p	MIMAT0000076	SLC5A3	6526	Microarray	18591254
hsa-mir-21-5p	MIMAT0000076	SMARCA4	6597	Luciferase reporter assay//qRT-PCR//Western blot	21317927
hsa-mir-21-5p	MIMAT0000076	SMN1	6606	Luciferase reporter assay//Western blot	23657402
hsa-mir-21-5p	MIMAT0000076	SOD3	6649	Luciferase reporter assay	22836756
hsa-mir-21-5p	MIMAT0000076	SOX2	6657	Immunoblot//Immunofluorescence//Immunohistochemistry//In situ hybridization//Luciferase reporter assay//Microarray//Northern blot//qRT-PCR//Western blot	18591254|22931209|26558781
hsa-mir-21-5p	MIMAT0000076	SOX5	6660	Luciferase reporter assay//Microarray//Northern blot//qRT-PCR//Western blot	19013014|18591254
hsa-mir-21-5p	MIMAT0000076	SP1	6667	Luciferase reporter assay//Western blot	22034194
hsa-mir-21-5p	MIMAT0000076	SRPK2	6733	Microarray	18591254
hsa-mir-21-5p	MIMAT0000076	SSFA2	6744	Microarray	18591254
hsa-mir-21-5p	MIMAT0000076	STAT3	6774	ELISA//Microarray//qRT-PCR//Western blot	20048743|18591254|23998932|26549725
hsa-mir-21-5p	MIMAT0000076	ELOVL4	6785	Microarray	18591254
hsa-mir-21-5p	MIMAT0000076	TAF1	6872	Microarray	18591254
hsa-mir-21-5p	MIMAT0000076	TAF5	6877	Microarray	18591254
hsa-mir-21-5p	MIMAT0000076	TAP1	6890	Luciferase reporter assay//Western blot	25327529
hsa-mir-21-5p	MIMAT0000076	TCF21	6943	Luciferase reporter assay	23206776
hsa-mir-21-5p	MIMAT0000076	TGFB1	7040	ELISA//Microarray//qRT-PCR	18591254|26383248
hsa-mir-21-5p	MIMAT0000076	TGFB2	7042	Luciferase reporter assay//Microarray	18591254|27388239
hsa-mir-21-5p	MIMAT0000076	TGFBI	7045	Luciferase reporter assay//Microarray//Western blot	19136465|18591254
hsa-mir-21-5p	MIMAT0000076	TGFBR2	7048	Immunofluorescence//Luciferase reporter assay//Microarray//qRT-PCR//Reporter assay//Western blot	19906824|19816956|18829576|22072622|18591254|24037531|27388239
hsa-mir-21-5p	MIMAT0000076	TGFBR3	7049	Luciferase reporter assay//Microarray//qRT-PCR	18829576|19253296
hsa-mir-21-5p	MIMAT0000076	TGIF1	7050	Western blot	19906824
hsa-mir-21-5p	MIMAT0000076	TIAM1	7074	Luciferase reporter assay//Microarray//Northern blot//qRT-PCR	20826792|23442323|22815788
hsa-mir-21-5p	MIMAT0000076	TIMP3	7078	Immunofluorescence//Immunohistochemistry//In situ hybridization//Luciferase reporter assay//Microarray//qRT-PCR//Reporter assay//Western blot	18591254|20346171|21820586|23504349|24574341
hsa-mir-21-5p	MIMAT0000076	TLR3	7098	Luciferase reporter assay//Western blot	25327529
hsa-mir-21-5p	MIMAT0000076	TLR4	7099	Microarray	18591254
hsa-mir-21-5p	MIMAT0000076	TNFAIP3	7128	Luciferase reporter assay	21131358
hsa-mir-21-5p	MIMAT0000076	TOP2A	7153	Microarray	18591254
hsa-mir-21-5p	MIMAT0000076	TP53BP2	7159	Luciferase reporter assay//qRT-PCR	18829576
hsa-mir-21-5p	MIMAT0000076	TPM1	7168	Luciferase reporter assay//Microarray//qRT-PCR//Western blot	17363372|18270520|19253296|21817107|18591254
hsa-mir-21-5p	MIMAT0000076	NR2C2	7182	Microarray	18591254
hsa-mir-21-5p	MIMAT0000076	TSNAX	7257	Microarray	18591254
hsa-mir-21-5p	MIMAT0000076	UBE2N	7334	Luciferase reporter assay//Western blot	25327529
hsa-mir-21-5p	MIMAT0000076	UQCRB	7381	PAR-CLIP	23446348|22012620
hsa-mir-21-5p	MIMAT0000076	UTRN	7402	Microarray	18591254
hsa-mir-21-5p	MIMAT0000076	VEGFA	7422	qRT-PCR//Western blot	19435867|21544242
hsa-mir-21-5p	MIMAT0000076	VHL	7428	Immunofluorescence//Immunohistochemistry//Immunoprecipitaion//Luciferase reporter assay//qRT-PCR//Western blot	24012640
hsa-mir-21-5p	MIMAT0000076	CORO2A	7464	Microarray	19342589
hsa-mir-21-5p	MIMAT0000076	WFS1	7466	Quantitative proteomic approach	19253296
hsa-mir-21-5p	MIMAT0000076	NSD2	7468	Microarray	18591254
hsa-mir-21-5p	MIMAT0000076	WNT5A	7474	Microarray	18591254
hsa-mir-21-5p	MIMAT0000076	ZNF35	7584	Sequencing	20371350
hsa-mir-21-5p	MIMAT0000076	PCGF2	7703	qRT-PCR//Western blot	27542229
hsa-mir-21-5p	MIMAT0000076	ZMYM2	7750	Microarray	18591254
hsa-mir-21-5p	MIMAT0000076	ZNF207	7756	Microarray	18591254
hsa-mir-21-5p	MIMAT0000076	ZNF217	7764	Microarray	18591254
hsa-mir-21-5p	MIMAT0000076	BTG2	7832	GFP reporter assay//Luciferase reporter assay//Microarray//qRT-PCR//semi-qRT-PCR//Sequencing//Western blot	19546886|20371350|18591254|23857284|24821435|23446999
hsa-mir-21-5p	MIMAT0000076	ALMS1	7840	Microarray	18591254
hsa-mir-21-5p	MIMAT0000076	RNF103	7844	HITS-CLIP	22473208
hsa-mir-21-5p	MIMAT0000076	SLMAP	7871	HITS-CLIP//Microarray	18591254|22473208
hsa-mir-21-5p	MIMAT0000076	USP7	7874	Microarray	18591254
hsa-mir-21-5p	MIMAT0000076	EPM2A	7957	Microarray	18591254
hsa-mir-21-5p	MIMAT0000076	KAT6A	7994	Microarray	20371350
hsa-mir-21-5p	MIMAT0000076	CDK2AP1	8099	Luciferase reporter assay//qRT-PCR//Reporter assay//Western blot	21328460
hsa-mir-21-5p	MIMAT0000076	ANP32A	8125	Luciferase reporter assay//qRT-PCR//Western blot	21317927
hsa-mir-21-5p	MIMAT0000076	GDF5	8200	Luciferase reporter assay//qRT-PCR//Western blot	24577233
hsa-mir-21-5p	MIMAT0000076	NCOA3	8202	Luciferase reporter assay	19528081
hsa-mir-21-5p	MIMAT0000076	SMC1A	8243	Microarray	18591254
hsa-mir-21-5p	MIMAT0000076	FZD6	8323	Luciferase reporter assay//qRT-PCR//Western blot	27347343
hsa-mir-21-5p	MIMAT0000076	RECK	8434	Immunofluorescence//Immunohistochemistry//Luciferase reporter assay//Microarray//qRT-PCR//Reporter assay//Western blot	20480266|18794849|18591254|20154725|22630347|23504349|24594117|23811941|23708209|26741162
hsa-mir-21-5p	MIMAT0000076	PPFIA4	8497	Microarray	18591254
hsa-mir-21-5p	MIMAT0000076	CBX4	8535	Luciferase reporter assay//PAR-CLIP//Western blot	23592263|24398324|21572407|25327529|26701625|27292025
hsa-mir-21-5p	MIMAT0000076	PLPP1	8611	Microarray	18591254
hsa-mir-21-5p	MIMAT0000076	TP63	8626	Luciferase reporter assay//qRT-PCR//Western blot	18829576
hsa-mir-21-5p	MIMAT0000076	SOCS1	8651	Luciferase reporter assay//qRT-PCR//Western blot	27811366
hsa-mir-21-5p	MIMAT0000076	B3GALNT1	8706	Microarray	18591254
hsa-mir-21-5p	MIMAT0000076	TNFRSF10B	8795	HITS-CLIP//Luciferase reporter assay	22473208|25118289
hsa-mir-21-5p	MIMAT0000076	PER3	8863	Microarray	18591254
hsa-mir-21-5p	MIMAT0000076	PER2	8864	HITS-CLIP	23824327
hsa-mir-21-5p	MIMAT0000076	FUBP1	8880	Microarray	18591254
hsa-mir-21-5p	MIMAT0000076	BCL10	8915	Luciferase reporter assay//Western blot	25327529
hsa-mir-21-5p	MIMAT0000076	PLOD3	8985	Luciferase reporter assay//Quantitative proteomic approach	19253296
hsa-mir-21-5p	MIMAT0000076	BAZ1B	9031	Microarray	18591254
hsa-mir-21-5p	MIMAT0000076	SEMA5A	9037	Microarray	18591254
hsa-mir-21-5p	MIMAT0000076	LATS1	9113	Microarray	18591254
hsa-mir-21-5p	MIMAT0000076	SCAF11	9169	Microarray	18591254
hsa-mir-21-5p	MIMAT0000076	LRRFIP1	9208	Immunohistochemistry//Luciferase reporter assay//semi-qRT-PCR//Western blot	19559015|24690174
hsa-mir-21-5p	MIMAT0000076	SRSF11	9295	Microarray	18591254
hsa-mir-21-5p	MIMAT0000076	SOCS6	9306	Luciferase reporter assay//Next Generation Sequencing (NGS)//qRT-PCR//Western blot	27570566|27811366
hsa-mir-21-5p	MIMAT0000076	VPS26A	9559	Microarray	18591254
hsa-mir-21-5p	MIMAT0000076	CLOCK	9575	Microarray	18591254
hsa-mir-21-5p	MIMAT0000076	PREPL	9581	Microarray	18591254
hsa-mir-21-5p	MIMAT0000076	SOCS5	9655	Microarray	18591254
hsa-mir-21-5p	MIMAT0000076	SECISBP2L	9728	Microarray//qRT-PCR	22815788
hsa-mir-21-5p	MIMAT0000076	DOCK4	9732	Immunoblot//Luciferase reporter assay//qRT-PCR	22158624
hsa-mir-21-5p	MIMAT0000076	USP34	9736	Microarray	18591254
hsa-mir-21-5p	MIMAT0000076	SLK	9748	Microarray	20371350|18591254
hsa-mir-21-5p	MIMAT0000076	PHACTR2	9749	Microarray	18591254
hsa-mir-21-5p	MIMAT0000076	ZFYVE16	9765	Microarray	18591254
hsa-mir-21-5p	MIMAT0000076	JADE3	9767	Microarray	18591254
hsa-mir-21-5p	MIMAT0000076	CKAP5	9793	Microarray	18591254
hsa-mir-21-5p	MIMAT0000076	SCRN1	9805	Microarray	18591254
hsa-mir-21-5p	MIMAT0000076	EPM2AIP1	9852	HITS-CLIP	22473208|27418678
hsa-mir-21-5p	MIMAT0000076	DDX46	9879	Microarray	18591254
hsa-mir-21-5p	MIMAT0000076	FAM20B	9917	Microarray	18591254
hsa-mir-21-5p	MIMAT0000076	LPGAT1	9926	Microarray	18591254
hsa-mir-21-5p	MIMAT0000076	HS3ST3B1	9953	Sequencing	20371350
hsa-mir-21-5p	MIMAT0000076	DMTF1	9988	Microarray	18591254
hsa-mir-21-5p	MIMAT0000076	PTBP3	9991	Microarray	18591254
hsa-mir-21-5p	MIMAT0000076	GNE	10020	Microarray	18591254
hsa-mir-21-5p	MIMAT0000076	DNM1L	10059	Luciferase reporter assay//qRT-PCR//Western blot	28347692
hsa-mir-21-5p	MIMAT0000076	EDIL3	10085	Microarray	18591254
hsa-mir-21-5p	MIMAT0000076	ACTR2	10097	Microarray	18591254
hsa-mir-21-5p	MIMAT0000076	PPIF	10105	Luciferase reporter assay//Microarray//qRT-PCR	18829576|18591254
hsa-mir-21-5p	MIMAT0000076	HIPK3	10114	Microarray//qRT-PCR	22815788
hsa-mir-21-5p	MIMAT0000076	RASGRP1	10125	HITS-CLIP//Luciferase reporter assay//Microarray//qRT-PCR//Western blot	20483747|18591254|22473208
hsa-mir-21-5p	MIMAT0000076	AKAP9	10142	Microarray	19242418
hsa-mir-21-5p	MIMAT0000076	ADGRG2	10149	Microarray	18591254
hsa-mir-21-5p	MIMAT0000076	TOPORS	10210	Luciferase reporter assay//Microarray//qRT-PCR	18829576|18591254
hsa-mir-21-5p	MIMAT0000076	MSLN	10232	Luciferase reporter assay	28125734
hsa-mir-21-5p	MIMAT0000076	SPRY2	10253	Luciferase reporter assay//qRT-PCR//Western blot	18508928|21278789|23239100|25728247
hsa-mir-21-5p	MIMAT0000076	STUB1	10273	qRT-PCR//Western blot	26841045
hsa-mir-21-5p	MIMAT0000076	SMNDC1	10285	Sequencing	20371350
hsa-mir-21-5p	MIMAT0000076	BTN3A3	10384	HITS-CLIP	22473208
hsa-mir-21-5p	MIMAT0000076	PIAS3	10401	ELISA//Luciferase reporter assay//qRT-PCR//Western blot	22316494|23998932
hsa-mir-21-5p	MIMAT0000076	BASP1	10409	Luciferase reporter assay//Quantitative proteomic approach	19253296
hsa-mir-21-5p	MIMAT0000076	TESK2	10420	Microarray	18591254
hsa-mir-21-5p	MIMAT0000076	PGRMC2	10424	Microarray	18591254
hsa-mir-21-5p	MIMAT0000076	TMEM147	10430	CLASH	23622248
hsa-mir-21-5p	MIMAT0000076	FAM3C	10447	Microarray	18591254
hsa-mir-21-5p	MIMAT0000076	ECI2	10455	Sequencing	20371350
hsa-mir-21-5p	MIMAT0000076	TRIM38	10475	Microarray	18591254
hsa-mir-21-5p	MIMAT0000076	SLC9A6	10479	Microarray	18591254
hsa-mir-21-5p	MIMAT0000076	IVNS1ABP	10625	Microarray	18591254
hsa-mir-21-5p	MIMAT0000076	EXOC5	10640	Microarray	18591254
hsa-mir-21-5p	MIMAT0000076	NFAT5	10725	Microarray	18591254
hsa-mir-21-5p	MIMAT0000076	YME1L1	10730	Microarray	18591254
hsa-mir-21-5p	MIMAT0000076	STAG2	10735	Sequencing	20371350
hsa-mir-21-5p	MIMAT0000076	PHTF1	10745	Microarray	18591254
hsa-mir-21-5p	MIMAT0000076	MAP3K2	10746	Microarray	18591254
hsa-mir-21-5p	MIMAT0000076	ZNF460	10794	PAR-CLIP	23446348|20371350
hsa-mir-21-5p	MIMAT0000076	FRS2	10818	PAR-CLIP	22012620|21572407
hsa-mir-21-5p	MIMAT0000076	FAXDC2	10826	Microarray	18591254
hsa-mir-21-5p	MIMAT0000076	MALT1	10892	Microarray	18591254
hsa-mir-21-5p	MIMAT0000076	SPIN1	10927	Microarray	18591254
hsa-mir-21-5p	MIMAT0000076	FERMT2	10979	Microarray	20371350
hsa-mir-21-5p	MIMAT0000076	WWP1	11059	qRT-PCR//Western blot	22227207
hsa-mir-21-5p	MIMAT0000076	CNTRL	11064	Microarray	18591254
hsa-mir-21-5p	MIMAT0000076	DUSP10	11221	Luciferase reporter assay//qRT-PCR//Western blot	22387553
hsa-mir-21-5p	MIMAT0000076	SEC63	11231	Microarray	18591254
hsa-mir-21-5p	MIMAT0000076	HPS5	11234	Microarray	18591254
hsa-mir-21-5p	MIMAT0000076	FILIP1L	11259	Microarray	20371350|18591254
hsa-mir-21-5p	MIMAT0000076	MGAT4A	11320	Microarray	18591254
hsa-mir-21-5p	MIMAT0000076	COBLL1	22837	Microarray	18591254
hsa-mir-21-5p	MIMAT0000076	RAB11FIP2	22841	Microarray	18591254
hsa-mir-21-5p	MIMAT0000076	CPEB3	22849	Microarray	18591254
hsa-mir-21-5p	MIMAT0000076	RUFY3	22902	Microarray	18591254
hsa-mir-21-5p	MIMAT0000076	BTBD3	22903	Microarray	18591254
hsa-mir-21-5p	MIMAT0000076	SACM1L	22908	Microarray	18591254
hsa-mir-21-5p	MIMAT0000076	KIFAP3	22920	Microarray	18591254
hsa-mir-21-5p	MIMAT0000076	SIRT2	22933	Western blot	24161395
hsa-mir-21-5p	MIMAT0000076	NT5C2	22978	Microarray	18591254
hsa-mir-21-5p	MIMAT0000076	CEP152	22995	Microarray	18591254
hsa-mir-21-5p	MIMAT0000076	LIMCH1	22998	Microarray	18591254
hsa-mir-21-5p	MIMAT0000076	DAAM1	23002	Microarray	18591254
hsa-mir-21-5p	MIMAT0000076	PALLD	23022	Microarray	18591254
hsa-mir-21-5p	MIMAT0000076	ZNF292	23036	Microarray	18591254
hsa-mir-21-5p	MIMAT0000076	MON2	23041	Microarray	18591254
hsa-mir-21-5p	MIMAT0000076	FNBP1	23048	Microarray	18591254
hsa-mir-21-5p	MIMAT0000076	SETD1B	23067	PAR-CLIP	23592263
hsa-mir-21-5p	MIMAT0000076	ERP44	23071	PAR-CLIP	22100165
hsa-mir-21-5p	MIMAT0000076	MYCBP2	23077	Microarray	18591254
hsa-mir-21-5p	MIMAT0000076	CDK19	23097	Microarray	18591254
hsa-mir-21-5p	MIMAT0000076	TNRC6B	23112	HITS-CLIP//Microarray	18591254|22473208
hsa-mir-21-5p	MIMAT0000076	HIC2	23119	HITS-CLIP//PAR-CLIP	22473208|23446348|21572407|20371350
hsa-mir-21-5p	MIMAT0000076	GPD1L	23171	Microarray	18591254
hsa-mir-21-5p	MIMAT0000076	ATP11B	23200	Microarray	18591254
hsa-mir-21-5p	MIMAT0000076	SYNE2	23224	Microarray	18591254
hsa-mir-21-5p	MIMAT0000076	VPS13A	23230	Microarray	18591254
hsa-mir-21-5p	MIMAT0000076	ANKRD28	23243	Microarray	18591254
hsa-mir-21-5p	MIMAT0000076	RPRD2	23248	PAR-CLIP	23446348
hsa-mir-21-5p	MIMAT0000076	DDHD2	23259	Microarray	18591254
hsa-mir-21-5p	MIMAT0000076	MGA	23269	Microarray	17072344|21826097|17478730
hsa-mir-21-5p	MIMAT0000076	ATMIN	23300	Sequencing	20371350
hsa-mir-21-5p	MIMAT0000076	ICOSLG	23308	Luciferase reporter assay//Western blot	25327529
hsa-mir-21-5p	MIMAT0000076	TRIM2	23321	Microarray	18591254
hsa-mir-21-5p	MIMAT0000076	SASH1	23328	Microarray//qRT-PCR	18591254|22815788
hsa-mir-21-5p	MIMAT0000076	WDR7	23335	Microarray	18591254
hsa-mir-21-5p	MIMAT0000076	DNAJC16	23341	HITS-CLIP	22473208
hsa-mir-21-5p	MIMAT0000076	ARHGEF12	23365	Microarray	18591254
hsa-mir-21-5p	MIMAT0000076	NCSTN	23385	Sequencing	20371350
hsa-mir-21-5p	MIMAT0000076	ADNP	23394	Microarray	18591254
hsa-mir-21-5p	MIMAT0000076	DICER1	23405	HITS-CLIP	22473208
hsa-mir-21-5p	MIMAT0000076	RHOQ	23433	Microarray	18591254
hsa-mir-21-5p	MIMAT0000076	ISCU	23479	Immunoblot//Immunohistochemistry//Luciferase reporter assay//qRT-PCR//Western blot	20480266
hsa-mir-21-5p	MIMAT0000076	SUZ12	23512	Microarray	18591254
hsa-mir-21-5p	MIMAT0000076	MORC3	23515	Sequencing	20371350
hsa-mir-21-5p	MIMAT0000076	TTC33	23548	Microarray	19253296|19342589
hsa-mir-21-5p	MIMAT0000076	PIGN	23556	Microarray	18591254
hsa-mir-21-5p	MIMAT0000076	DDAH1	23576	Luciferase reporter assay//Microarray//qRT-PCR//Western blot	18591254|26455824|26741162
hsa-mir-21-5p	MIMAT0000076	RABGAP1	23637	Microarray	18591254
hsa-mir-21-5p	MIMAT0000076	TMEM2	23670	Microarray	18591254
hsa-mir-21-5p	MIMAT0000076	SGK3	23678	Sequencing	20371350
hsa-mir-21-5p	MIMAT0000076	CADM1	23705	Luciferase reporter assay	27055844
hsa-mir-21-5p	MIMAT0000076	TMEM245	23731	Sequencing	20371350
hsa-mir-21-5p	MIMAT0000076	RASGRP3	25780	Microarray	18591254
hsa-mir-21-5p	MIMAT0000076	ATXN10	25814	HITS-CLIP	22473208
hsa-mir-21-5p	MIMAT0000076	FBXL2	25827	Microarray	18591254
hsa-mir-21-5p	MIMAT0000076	HECTD1	25831	Microarray	18591254
hsa-mir-21-5p	MIMAT0000076	NIPBL	25836	Microarray	18591254
hsa-mir-21-5p	MIMAT0000076	C20orf194	25943	Microarray	18591254
hsa-mir-21-5p	MIMAT0000076	MOXD1	26002	Microarray	18591254
hsa-mir-21-5p	MIMAT0000076	SPATS2L	26010	Quantitative proteomic approach	19253296
hsa-mir-21-5p	MIMAT0000076	OSBPL3	26031	Microarray	18591254
hsa-mir-21-5p	MIMAT0000076	AUTS2	26053	Microarray	19253296
hsa-mir-21-5p	MIMAT0000076	APPL1	26060	HITS-CLIP//Microarray	18591254|22473208
hsa-mir-21-5p	MIMAT0000076	RAI14	26064	Microarray	18591254
hsa-mir-21-5p	MIMAT0000076	EDRF1	26098	HITS-CLIP	22473208
hsa-mir-21-5p	MIMAT0000076	WSB1	26118	HITS-CLIP	22473208
hsa-mir-21-5p	MIMAT0000076	GAPVD1	26130	Microarray	18591254
hsa-mir-21-5p	MIMAT0000076	ZBTB20	26137	Microarray	18591254
hsa-mir-21-5p	MIMAT0000076	FBXO3	26273	Microarray	18591254
hsa-mir-21-5p	MIMAT0000076	SLC17A5	26503	Microarray	18591254
hsa-mir-21-5p	MIMAT0000076	NBEA	26960	Microarray	18591254
hsa-mir-21-5p	MIMAT0000076	AP3M1	26985	Microarray	18591254
hsa-mir-21-5p	MIMAT0000076	RNF11	26994	Microarray	20048743|18591254
hsa-mir-21-5p	MIMAT0000076	AGO2	27161	PAR-CLIP//Sequencing	20371350|24398324|23446348
hsa-mir-21-5p	MIMAT0000076	SESN1	27244	Microarray	18591254
hsa-mir-21-5p	MIMAT0000076	PDCD4	27250	ASO assay//ChIP-seq//FACS//Flow//GFP reporter assay//Immunoblot//Immunofluorescence//Immunohistochemistry//In situ hybridization//Luciferase reporter assay//Microarray//Northern blot//PAR-CLIP//qRT-PCR//Quantitative proteomic approach//Reporter assay//Sequencing//Western blot//Westren blot	17968323|19672202|19509156|18372920|19682430|19906824|18270520|19013014|18850008|20143188|19836969|19419954|19133651|19264808|20056717|20831814|19641183|19253296|19276261|18829576|20533548|16966691|20978511|21469086|19473551|20219857|20371350|18591254|17991735|22766763|23548551|20372781|22212233|24659669|21572407|26028073|23811941|24732841|23827854|23824073|23417858|23708209|26367487|26864640|259…
hsa-mir-21-5p	MIMAT0000076	SETD2	29072	ChIP-seq//Luciferase reporter assay	24983504
hsa-mir-21-5p	MIMAT0000076	DSE	29940	Microarray	18591254
hsa-mir-21-5p	MIMAT0000076	PURG	29942	PAR-CLIP	23446348|22012620|21572407|20371350
hsa-mir-21-5p	MIMAT0000076	ITSN2	50618	Microarray	18591254
hsa-mir-21-5p	MIMAT0000076	DCAF8	50717	Microarray	20048743
hsa-mir-21-5p	MIMAT0000076	MYEF2	50804	Microarray	18591254
hsa-mir-21-5p	MIMAT0000076	FOXP3	50943	qRT-PCR	26383248
hsa-mir-21-5p	MIMAT0000076	VPS36	51028	Microarray	18591254
hsa-mir-21-5p	MIMAT0000076	PHF20L1	51105	Microarray	18591254
hsa-mir-21-5p	MIMAT0000076	RDH11	51109	Microarray//PAR-CLIP	17363372|19342589|18270520|18591254|27292025
hsa-mir-21-5p	MIMAT0000076	NIN	51199	Microarray	18591254
hsa-mir-21-5p	MIMAT0000076	PHF20	51230	Microarray	18591254
hsa-mir-21-5p	MIMAT0000076	UBR5	51366	Microarray	18591254
hsa-mir-21-5p	MIMAT0000076	REV1	51455	Microarray	18591254
hsa-mir-21-5p	MIMAT0000076	LARS	51520	Microarray	18591254
hsa-mir-21-5p	MIMAT0000076	VPS54	51542	Microarray	18591254
hsa-mir-21-5p	MIMAT0000076	ARMCX3	51566	Microarray	18591254
hsa-mir-21-5p	MIMAT0000076	TRIM33	51592	Microarray	18591254
hsa-mir-21-5p	MIMAT0000076	RAPGEF6	51735	Microarray	18591254
hsa-mir-21-5p	MIMAT0000076	RSF1	51773	Microarray	18591254
hsa-mir-21-5p	MIMAT0000076	FGFRL1	53834	HITS-CLIP	22473208
hsa-mir-21-5p	MIMAT0000076	ATAD2B	54454	Microarray	18591254
hsa-mir-21-5p	MIMAT0000076	MTMR12	54545	Microarray	18591254
hsa-mir-21-5p	MIMAT0000076	SGTB	54557	HITS-CLIP	22473208
hsa-mir-21-5p	MIMAT0000076	EGLN1	54583	Luciferase reporter assay	27030384
hsa-mir-21-5p	MIMAT0000076	ZRANB1	54764	Microarray	18591254
hsa-mir-21-5p	MIMAT0000076	RNF111	54778	HITS-CLIP	22473208
hsa-mir-21-5p	MIMAT0000076	KLHL24	54800	Microarray	18591254
hsa-mir-21-5p	MIMAT0000076	AFTPH	54812	Microarray	18591254
hsa-mir-21-5p	MIMAT0000076	TRPM7	54822	Microarray	18591254
hsa-mir-21-5p	MIMAT0000076	SNRK	54861	Microarray	18591254
hsa-mir-21-5p	MIMAT0000076	NSUN2	54888	HITS-CLIP	22473208
hsa-mir-21-5p	MIMAT0000076	NSD3	54904	Microarray	19398721
hsa-mir-21-5p	MIMAT0000076	PIGX	54965	Microarray	18591254
hsa-mir-21-5p	MIMAT0000076	PRPF39	55015	Sequencing	20371350
hsa-mir-21-5p	MIMAT0000076	PHIP	55023	Microarray	18591254
hsa-mir-21-5p	MIMAT0000076	USP47	55031	Microarray	18591254
hsa-mir-21-5p	MIMAT0000076	MED9	55090	HITS-CLIP	22473208
hsa-mir-21-5p	MIMAT0000076	RALGPS2	55103	Microarray	18591254
hsa-mir-21-5p	MIMAT0000076	AGGF1	55109	Microarray	18591254
hsa-mir-21-5p	MIMAT0000076	FIGN	55137	Microarray	18591254
hsa-mir-21-5p	MIMAT0000076	CENPQ	55166	HITS-CLIP	22473208
hsa-mir-21-5p	MIMAT0000076	MRPS10	55173	Microarray	18591254
hsa-mir-21-5p	MIMAT0000076	PBRM1	55193	Microarray	18591254
hsa-mir-21-5p	MIMAT0000076	KIAA1551	55196	Microarray	18591254
hsa-mir-21-5p	MIMAT0000076	ZNF532	55205	Microarray	18591254
hsa-mir-21-5p	MIMAT0000076	FANCI	55215	Microarray	18591254
hsa-mir-21-5p	MIMAT0000076	SPTLC3	55304	Microarray	18591254
hsa-mir-21-5p	MIMAT0000076	LIN7C	55327	Microarray	18591254
hsa-mir-21-5p	MIMAT0000076	STRBP	55342	Microarray	18591254
hsa-mir-21-5p	MIMAT0000076	YOD1	55432	Microarray//qRT-PCR//Sequencing//Western blot	20371350|18591254|22227207
hsa-mir-21-5p	MIMAT0000076	AP1AR	55435	HITS-CLIP	22473208
hsa-mir-21-5p	MIMAT0000076	ETNK1	55500	Microarray	18591254
hsa-mir-21-5p	MIMAT0000076	FAM46A	55603	Microarray	18591254
hsa-mir-21-5p	MIMAT0000076	DOCK10	55619	Microarray	18591254
hsa-mir-21-5p	MIMAT0000076	KANSL3	55683	PAR-CLIP	27292025
hsa-mir-21-5p	MIMAT0000076	POLR3B	55703	Microarray	18591254
hsa-mir-21-5p	MIMAT0000076	BTBD7	55727	Microarray	18591254
hsa-mir-21-5p	MIMAT0000076	ATF7IP	55729	HITS-CLIP	19536157
hsa-mir-21-5p	MIMAT0000076	ENAH	55740	Microarray	18591254
hsa-mir-21-5p	MIMAT0000076	DCP1A	55802	Microarray	18372920|18270520|17991735|17968323
hsa-mir-21-5p	MIMAT0000076	PAG1	55824	HITS-CLIP//Microarray	18591254|22473208
hsa-mir-21-5p	MIMAT0000076	TMX4	56255	Microarray	18591254
hsa-mir-21-5p	MIMAT0000076	SAR1A	56681	HITS-CLIP//Microarray	18591254|22473208
hsa-mir-21-5p	MIMAT0000076	JPH1	56704	Microarray	18591254
hsa-mir-21-5p	MIMAT0000076	UGGT1	56886	Microarray	18591254
hsa-mir-21-5p	MIMAT0000076	TM9SF3	56889	Luciferase reporter assay	19253296
hsa-mir-21-5p	MIMAT0000076	BDH2	56898	Microarray	20048743
hsa-mir-21-5p	MIMAT0000076	KNL1	57082	Microarray	18591254
hsa-mir-21-5p	MIMAT0000076	PITHD1	57095	PAR-CLIP	23592263|21572407|20371350|26701625
hsa-mir-21-5p	MIMAT0000076	RTN4	57142	HITS-CLIP//Luciferase reporter assay//Quantitative proteomic approach	19253296|22473208
hsa-mir-21-5p	MIMAT0000076	PELI1	57162	HITS-CLIP//Microarray//qRT-PCR//Sequencing	20371350|18591254|22473208|22815788
hsa-mir-21-5p	MIMAT0000076	THOC2	57187	Microarray	18591254
hsa-mir-21-5p	MIMAT0000076	RAB22A	57403	HITS-CLIP//Microarray	18591254|22473208|23313552
hsa-mir-21-5p	MIMAT0000076	ESYT2	57488	Microarray	18591254
hsa-mir-21-5p	MIMAT0000076	NUFIP2	57532	Sequencing	20371350
hsa-mir-21-5p	MIMAT0000076	MIB1	57534	Microarray	18591254
hsa-mir-21-5p	MIMAT0000076	KLHL42	57542	HITS-CLIP//Microarray	18591254|22473208
hsa-mir-21-5p	MIMAT0000076	ARHGAP21	57584	Microarray	18591254
hsa-mir-21-5p	MIMAT0000076	SLAIN2	57606	Microarray	18591254
hsa-mir-21-5p	MIMAT0000076	TSHZ3	57616	Microarray	18591254
hsa-mir-21-5p	MIMAT0000076	GPAM	57678	Microarray	18591254
hsa-mir-21-5p	MIMAT0000076	DDX55	57696	PAR-CLIP	23446348|21572407
hsa-mir-21-5p	MIMAT0000076	PLEKHA1	59338	Microarray	18591254
hsa-mir-21-5p	MIMAT0000076	PLEKHA2	59339	PAR-CLIP	22100165
hsa-mir-21-5p	MIMAT0000076	GNB4	59345	Sequencing	20371350
hsa-mir-21-5p	MIMAT0000076	LDAH	60526	Microarray	18591254
hsa-mir-21-5p	MIMAT0000076	GAS5	60674	qRT-PCR//Western blot	23933812
hsa-mir-21-5p	MIMAT0000076	ZNF667	63934	Microarray	18591254
hsa-mir-21-5p	MIMAT0000076	FAM217B	63939	Microarray	18591254
hsa-mir-21-5p	MIMAT0000076	MOAP1	64112	Microarray	18591254
hsa-mir-21-5p	MIMAT0000076	RRAGC	64121	Microarray	18591254
hsa-mir-21-5p	MIMAT0000076	NCAPG	64151	Luciferase reporter assay//Quantitative proteomic approach	19253296
hsa-mir-21-5p	MIMAT0000076	HERPUD2	64224	Microarray	18591254
hsa-mir-21-5p	MIMAT0000076	LMBR1	64327	Microarray	18591254
hsa-mir-21-5p	MIMAT0000076	MPP5	64398	Microarray	18591254
hsa-mir-21-5p	MIMAT0000076	TNS3	64759	Microarray	18591254
hsa-mir-21-5p	MIMAT0000076	CCDC14	64770	Microarray	18591254
hsa-mir-21-5p	MIMAT0000076	RMND5A	64795	Microarray//qRT-PCR	18591254|22815788
hsa-mir-21-5p	MIMAT0000076	FBXL17	64839	Microarray	18591254
hsa-mir-21-5p	MIMAT0000076	RAPH1	65059	Microarray	18591254
hsa-mir-21-5p	MIMAT0000076	SOWAHC	65124	Microarray	18591254
hsa-mir-21-5p	MIMAT0000076	WNK1	65125	Microarray	18591254
hsa-mir-21-5p	MIMAT0000076	WNK3	65267	Microarray	21544242
hsa-mir-21-5p	MIMAT0000076	MTMR9	66036	Microarray	18591254
hsa-mir-21-5p	MIMAT0000076	GID4	79018	Microarray//PAR-CLIP	18591254|23592263|20371350
hsa-mir-21-5p	MIMAT0000076	DERL1	79139	Luciferase reporter assay//Microarray//Quantitative proteomic approach	19253296|18591254
hsa-mir-21-5p	MIMAT0000076	DCAF10	79269	Microarray	18591254
hsa-mir-21-5p	MIMAT0000076	CEP97	79598	Microarray	18591254
hsa-mir-21-5p	MIMAT0000076	ZYG11B	79699	Microarray	18591254
hsa-mir-21-5p	MIMAT0000076	TBL1XR1	79718	Microarray	18591254
hsa-mir-21-5p	MIMAT0000076	CLIP4	79745	Microarray	18591254
hsa-mir-21-5p	MIMAT0000076	VASH2	79805	Microarray	19253296|19342589
hsa-mir-21-5p	MIMAT0000076	CYBRD1	79901	Microarray	18591254
hsa-mir-21-5p	MIMAT0000076	JADE1	79960	Microarray	18591254
hsa-mir-21-5p	MIMAT0000076	ELOVL7	79993	Microarray	18591254
hsa-mir-21-5p	MIMAT0000076	DOCK5	80005	Immunoblot//Luciferase reporter assay//qRT-PCR	22158624
hsa-mir-21-5p	MIMAT0000076	WWC2	80014	Microarray	19253296|19342589
hsa-mir-21-5p	MIMAT0000076	ASRGL1	80150	Microarray	18591254
hsa-mir-21-5p	MIMAT0000076	FBXO11	80204	Luciferase reporter assay//Microarray	18591254|25589783
hsa-mir-21-5p	MIMAT0000076	SPG11	80208	Microarray	18591254
hsa-mir-21-5p	MIMAT0000076	PROSER1	80209	Microarray	18591254
hsa-mir-21-5p	MIMAT0000076	NAA50	80218	HITS-CLIP	22473208
hsa-mir-21-5p	MIMAT0000076	NUBPL	80224	Microarray	18591254
hsa-mir-21-5p	MIMAT0000076	PDGFD	80310	Microarray	18591254
hsa-mir-21-5p	MIMAT0000076	KLHL15	80311	Microarray//PAR-CLIP	18591254|23446348|20371350
hsa-mir-21-5p	MIMAT0000076	TET1	80312	Microarray	18591254
hsa-mir-21-5p	MIMAT0000076	DCAF11	80344	PAR-CLIP	26701625
hsa-mir-21-5p	MIMAT0000076	LNPK	80856	Microarray	18591254
hsa-mir-21-5p	MIMAT0000076	Smad7	81516	Luciferase reporter assay//qRT-PCR//Western blot	26968995
hsa-mir-21-5p	MIMAT0000076	APOLD1	81575	Microarray	18591254
hsa-mir-21-5p	MIMAT0000076	NETO2	81831	Microarray	18591254
hsa-mir-21-5p	MIMAT0000076	SPRY4	81848	HITS-CLIP	23824327|27418678
hsa-mir-21-5p	MIMAT0000076	PARP9	83666	Microarray	18591254
hsa-mir-21-5p	MIMAT0000076	B3GNT5	84002	Microarray	18591254
hsa-mir-21-5p	MIMAT0000076	KBTBD7	84078	Microarray	18591254
hsa-mir-21-5p	MIMAT0000076	RAB6C	84084	Microarray	18591254
hsa-mir-21-5p	MIMAT0000076	TRAF7	84231	In situ hybridization//Luciferase reporter assay//Northern blot//qRT-PCR//Western blot	26080425
hsa-mir-21-5p	MIMAT0000076	PYM1	84305	Quantitative proteomic approach	19253296
hsa-mir-21-5p	MIMAT0000076	PLEKHA8	84725	HITS-CLIP	23313552
hsa-mir-21-5p	MIMAT0000076	FAM136A	84908	PAR-CLIP	23592263
hsa-mir-21-5p	MIMAT0000076	ZNF587	84914	Microarray	18591254
hsa-mir-21-5p	MIMAT0000076	SERAC1	84947	Microarray	18591254
hsa-mir-21-5p	MIMAT0000076	ZCCHC3	85364	HITS-CLIP	22473208
hsa-mir-21-5p	MIMAT0000076	DOCK7	85440	Immunoblot//Luciferase reporter assay//qRT-PCR	22158624
hsa-mir-21-5p	MIMAT0000076	NAV3	89795	Luciferase reporter assay/Microarray//Western blot	25579119
hsa-mir-21-5p	MIMAT0000076	KBTBD6	89890	Microarray	18591254
hsa-mir-21-5p	MIMAT0000076	RSPRY1	89970	Microarray	18591254
hsa-mir-21-5p	MIMAT0000076	LYRM7	90624	Microarray	18591254
hsa-mir-21-5p	MIMAT0000076	CCDC34	91057	Microarray	18591254
hsa-mir-21-5p	MIMAT0000076	SESTD1	91404	Microarray	18591254
hsa-mir-21-5p	MIMAT0000076	RNF185	91445	PAR-CLIP	23592263|24398324
hsa-mir-21-5p	MIMAT0000076	ACBD5	91452	Microarray//Sequencing	20371350|18591254
hsa-mir-21-5p	MIMAT0000076	BOC	91653	Microarray	18591254
hsa-mir-21-5p	MIMAT0000076	FDXACB1	91893	PAR-CLIP	27292025
hsa-mir-21-5p	MIMAT0000076	ZBTB47	92999	Microarray	18591254
hsa-mir-21-5p	MIMAT0000076	SFXN1	94081	Microarray	18591254
hsa-mir-21-5p	MIMAT0000076	MRAP2	112609	Microarray	18591254
hsa-mir-21-5p	MIMAT0000076	GLCCI1	113263	Microarray//Sequencing	20371350|18591254
hsa-mir-21-5p	MIMAT0000076	TUBGCP5	114791	Microarray	18591254
hsa-mir-21-5p	MIMAT0000076	OSBPL1A	114876	Microarray	18591254
hsa-mir-21-5p	MIMAT0000076	COX20	116228	PAR-CLIP	23446348|22012620|21572407|20371350
hsa-mir-21-5p	MIMAT0000076	SLC16A10	117247	Microarray	18591254
hsa-mir-21-5p	MIMAT0000076	RFFL	117584	Microarray//qRT-PCR	22815788
hsa-mir-21-5p	MIMAT0000076	SPPL3	121665	HITS-CLIP	22473208
hsa-mir-21-5p	MIMAT0000076	SOCS4	122809	Microarray	18591254
hsa-mir-21-5p	MIMAT0000076	NAA30	122830	Microarray	18591254
hsa-mir-21-5p	MIMAT0000076	TMEM170A	124491	PAR-CLIP	21572407
hsa-mir-21-5p	MIMAT0000076	TPRG1L	127262	HITS-CLIP//Microarray	18591254|22473208
hsa-mir-21-5p	MIMAT0000076	TCEANC2	127428	HITS-CLIP//PAR-CLIP	23824327|27292025
hsa-mir-21-5p	MIMAT0000076	OSR1	130497	Microarray	18591254
hsa-mir-21-5p	MIMAT0000076	UBR3	130507	Microarray	18591254
hsa-mir-21-5p	MIMAT0000076	AHSA2	130872	Microarray	18591254
hsa-mir-21-5p	MIMAT0000076	PRRC1	133619	Microarray	18591254
hsa-mir-21-5p	MIMAT0000076	JMY	133746	Luciferase reporter assay//qRT-PCR	18829576
hsa-mir-21-5p	MIMAT0000076	GRPEL2	134266	PAR-CLIP//Sequencing	20371350
hsa-mir-21-5p	MIMAT0000076	STXBP5	134957	Microarray	20048743
hsa-mir-21-5p	MIMAT0000076	PM20D2	135293	Microarray	18591254
hsa-mir-21-5p	MIMAT0000076	MTPN	136319	Microarray	18591254
hsa-mir-21-5p	MIMAT0000076	PTPDC1	138639	Microarray	18591254
hsa-mir-21-5p	MIMAT0000076	SREK1	140890	Microarray	18591254
hsa-mir-21-5p	MIMAT0000076	TMEM56	148534	Microarray	18591254
hsa-mir-21-5p	MIMAT0000076	EXOC8	149371	Microarray	18591254
hsa-mir-21-5p	MIMAT0000076	DTX3L	151636	Microarray	18591254
hsa-mir-21-5p	MIMAT0000076	PPM1L	151742	Sequencing	20371350
hsa-mir-21-5p	MIMAT0000076	SNRNP48	154007	Microarray	18591254
hsa-mir-21-5p	MIMAT0000076	ANKRD46	157567	Immunoblot//Immunohistochemistry//Luciferase reporter assay//Microarray//qRT-PCR//Western blot	21219636
hsa-mir-21-5p	MIMAT0000076	RASEF	158158	Microarray	18591254
hsa-mir-21-5p	MIMAT0000076	TOR1AIP2	163590	Microarray//qRT-PCR	22815788
hsa-mir-21-5p	MIMAT0000076	LONRF2	164832	Microarray	18591254
hsa-mir-21-5p	MIMAT0000076	PRICKLE2	166336	Microarray	18591254
hsa-mir-21-5p	MIMAT0000076	AGO4	192670	Microarray	18591254
hsa-mir-21-5p	MIMAT0000076	ZNF367	195828	HITS-CLIP//Sequencing	20371350|22473208
hsa-mir-21-5p	MIMAT0000076	OTUD1	220213	CLASH	23622248
hsa-mir-21-5p	MIMAT0000076	FBXL13	222235	PAR-CLIP	23446348|22012620
hsa-mir-21-5p	MIMAT0000076	TXLNGY	246126	Microarray	18591254
hsa-mir-21-5p	MIMAT0000076	PRR14L	253143	PAR-CLIP	26701625
hsa-mir-21-5p	MIMAT0000076	ZBTB38	253461	Microarray	18591254
hsa-mir-21-5p	MIMAT0000076	CERS6	253782	Microarray	18591254
hsa-mir-21-5p	MIMAT0000076	LCORL	254251	Microarray	18591254
hsa-mir-21-5p	MIMAT0000076	CASC2	255082	Immunoprecipitaion//Luciferase reporter assay//qRT-PCR//Western blot	25446261
hsa-mir-21-5p	MIMAT0000076	LRRC57	255252	Microarray	18591254
hsa-mir-21-5p	MIMAT0000076	PAN3	255967	Microarray	18591254
hsa-mir-21-5p	MIMAT0000076	GK5	256356	HITS-CLIP	22473208
hsa-mir-21-5p	MIMAT0000076	ZADH2	284273	Microarray	18591254
hsa-mir-21-5p	MIMAT0000076	ZNF326	284695	Microarray	18591254
hsa-mir-21-5p	MIMAT0000076	FAM126B	285172	Microarray	18591254
hsa-mir-21-5p	MIMAT0000076	CYP4V2	285440	Microarray	18591254
hsa-mir-21-5p	MIMAT0000076	TRIM59	286827	Microarray	18591254
hsa-mir-21-5p	MIMAT0000076	TICAM2	353376	Luciferase reporter assay//Western blot	25327529
hsa-mir-21-5p	MIMAT0000076	PTAR1	375743	Microarray	18591254
hsa-mir-21-5p	MIMAT0000076	C15orf52	388115	HITS-CLIP//PAR-CLIP	23592263|23446348|20371350|24906430|21572407|27292025
hsa-mir-21-5p	MIMAT0000076	SAMD5	389432	Microarray	18591254
hsa-mir-21-5p	MIMAT0000076	PATE2	399967	PAR-CLIP	22012620
hsa-mir-21-5p	MIMAT0000076	SNX30	401548	Microarray	18591254
hsa-mir-21-5p	MIMAT0000076	C1orf147	574431	PAR-CLIP	22012620
hsa-mir-21-5p	MIMAT0000076	CCT6P1	643253	Microarray	18591254
hsa-mir-21-5p	MIMAT0000076	ZBTB8A	653121	Microarray	18591254
hsa-mir-21-5p	MIMAT0000076	GXYLT2	727936	Sequencing	20371350
hsa-mir-21-5p	MIMAT0000076	C8orf17	100507249	HITS-CLIP	23313552
hsa-mir-96-5p	MIMAT0000095	ACTN4	81	CLASH	23622248
hsa-mir-96-5p	MIMAT0000095	ACY1	95	HITS-CLIP	23313552
hsa-mir-96-5p	MIMAT0000095	ADCY6	112	Luciferase reporter assay//Sequencing	17597072|20371350
hsa-mir-96-5p	MIMAT0000095	ADSS	159	Sequencing	20371350
hsa-mir-96-5p	MIMAT0000095	ABCD1	215	Microarray	23807165
hsa-mir-96-5p	MIMAT0000095	ALK	238	Luciferase reporter assay//qRT-PCR//Western blot	22414602
hsa-mir-96-5p	MIMAT0000095	XIAP	331	Sequencing	20371350
hsa-mir-96-5p	MIMAT0000095	CCND1	595	PAR-CLIP	23592263
hsa-mir-96-5p	MIMAT0000095	BCL2	596	Sequencing	20371350
hsa-mir-96-5p	MIMAT0000095	BDNF	627	Luciferase reporter assay//qRT-PCR	25955435
hsa-mir-96-5p	MIMAT0000095	ZFP36L1	677	PAR-CLIP	26701625
hsa-mir-96-5p	MIMAT0000095	CASP2	835	Microarray	23807165
hsa-mir-96-5p	MIMAT0000095	SERPINH1	871	PAR-CLIP	23592263
hsa-mir-96-5p	MIMAT0000095	CCND2	894	Microarray	23807165
hsa-mir-96-5p	MIMAT0000095	CCNG1	900	Microarray	23807165
hsa-mir-96-5p	MIMAT0000095	SCARB1	949	Luciferase reporter assay	23459944
hsa-mir-96-5p	MIMAT0000095	CDKN1A	1026	Luciferase reporter assay//Microarray//qRT-PCR//Western blot	19422085|26582573
hsa-mir-96-5p	MIMAT0000095	CHML	1122	Sequencing	20371350
hsa-mir-96-5p	MIMAT0000095	CPE	1363	HITS-CLIP	23824327
hsa-mir-96-5p	MIMAT0000095	CSNK1D	1453	PAR-CLIP	26701625
hsa-mir-96-5p	MIMAT0000095	CTSB	1508	HITS-CLIP	19536157
hsa-mir-96-5p	MIMAT0000095	DDIT3	1649	Sequencing	20371350
hsa-mir-96-5p	MIMAT0000095	DYNC1H1	1778	CLASH	23622248
hsa-mir-96-5p	MIMAT0000095	ECT2	1894	Sequencing	20371350
hsa-mir-96-5p	MIMAT0000095	EEF1A1	1915	CLASH	23622248
hsa-mir-96-5p	MIMAT0000095	EFNB2	1948	Sequencing	20371350
hsa-mir-96-5p	MIMAT0000095	EIF4EBP2	1979	HITS-CLIP	23824327
hsa-mir-96-5p	MIMAT0000095	EIF4G1	1981	Sequencing	20371350
hsa-mir-96-5p	MIMAT0000095	FOXO1	2308	Immunohistochemistry//Luciferase reporter assay//Microarray//Northern blot//PAR-CLIP//qRT-PCR//Western blot	19574223|20028871|23807165|22012620|26617698|25369914
hsa-mir-96-5p	MIMAT0000095	FOXO3	2309	Luciferase reporter assay//qRT-PCR//Western blot	21203424|25369914
hsa-mir-96-5p	MIMAT0000095	FLII	2314	CLASH	23622248
hsa-mir-96-5p	MIMAT0000095	GABRB1	2560	HITS-CLIP	23824327|27418678
hsa-mir-96-5p	MIMAT0000095	GAPDH	2597	CLASH	23622248
hsa-mir-96-5p	MIMAT0000095	GDNF	2668	In situ hybridization//Luciferase reporter assay	26681446
hsa-mir-96-5p	MIMAT0000095	GSK3B	2932	Immunohistochemistry//Luciferase reporter assay//Microarray//qRT-PCR//Western blot	24335145
hsa-mir-96-5p	MIMAT0000095	GTF2A1	2957	Sequencing	20371350
hsa-mir-96-5p	MIMAT0000095	HMGCS1	3157	Sequencing	20371350
hsa-mir-96-5p	MIMAT0000095	HNRNPA1	3178	CLASH	23622248
hsa-mir-96-5p	MIMAT0000095	HOXA5	3202	PAR-CLIP	21572407
hsa-mir-96-5p	MIMAT0000095	HOXA9	3205	PAR-CLIP//Sequencing	20371350|21572407
hsa-mir-96-5p	MIMAT0000095	HTR1B	3351	Reporter assay	18283276
hsa-mir-96-5p	MIMAT0000095	IARS	3376	Luciferase reporter assay	23583389
hsa-mir-96-5p	MIMAT0000095	IGF1R	3480	PAR-CLIP	21572407
hsa-mir-96-5p	MIMAT0000095	ITPR3	3710	CLASH	23622248
hsa-mir-96-5p	MIMAT0000095	KRAS	3845	Immunoblot//Immunohistochemistry//Luciferase reporter assay//Northern blot//qRT-PCR//Quantitative proteomic approach//Reporter assay//Sequencing//Western blot	20610624|20371350|23752186|25256312
hsa-mir-96-5p	MIMAT0000095	LOX	4015	PAR-CLIP	27292025
hsa-mir-96-5p	MIMAT0000095	MAP3K3	4215	PAR-CLIP	21572407
hsa-mir-96-5p	MIMAT0000095	MGST1	4257	Sequencing	20371350
hsa-mir-96-5p	MIMAT0000095	MITF	4286	Luciferase reporter assay	17597072
hsa-mir-96-5p	MIMAT0000095	PPP1R12A	4659	PAR-CLIP//Sequencing	20371350|21572407
hsa-mir-96-5p	MIMAT0000095	NFIC	4782	PAR-CLIP	26701625
hsa-mir-96-5p	MIMAT0000095	NOTCH2	4853	HITS-CLIP	23824327
hsa-mir-96-5p	MIMAT0000095	NPTX1	4884	HITS-CLIP	23824327
hsa-mir-96-5p	MIMAT0000095	PFKFB3	5209	HITS-CLIP	28735896
hsa-mir-96-5p	MIMAT0000095	PFN1	5216	PAR-CLIP	24398324|23446348|22012620|21572407|26701625
hsa-mir-96-5p	MIMAT0000095	PGAM1	5223	CLASH	23622248
hsa-mir-96-5p	MIMAT0000095	PGK1	5230	PAR-CLIP	21572407
hsa-mir-96-5p	MIMAT0000095	PMS2	5395	CLASH	23622248
hsa-mir-96-5p	MIMAT0000095	PODXL	5420	PAR-CLIP	22012620
hsa-mir-96-5p	MIMAT0000095	PON2	5445	Sequencing	20371350
hsa-mir-96-5p	MIMAT0000095	MED1	5469	Sequencing	20371350
hsa-mir-96-5p	MIMAT0000095	PRKAR1A	5573	CLASH	23622248
hsa-mir-96-5p	MIMAT0000095	PRKCE	5581	Sequencing	20371350
hsa-mir-96-5p	MIMAT0000095	PTPN9	5780	Immunohistochemistry//Luciferase reporter assay//qRT-PCR//Western blot	27857177
hsa-mir-96-5p	MIMAT0000095	RAB5B	5869	Sequencing	20371350
hsa-mir-96-5p	MIMAT0000095	RAD51	5888	Immunofluorescence//Luciferase reporter assay//qRT-PCR//Western blot	22761336
hsa-mir-96-5p	MIMAT0000095	RASA1	5921	Microarray	23807165
hsa-mir-96-5p	MIMAT0000095	KDM5A	5927	HITS-CLIP	23824327
hsa-mir-96-5p	MIMAT0000095	RELA	5970	Sequencing	20371350
hsa-mir-96-5p	MIMAT0000095	RGS2	5997	HITS-CLIP	28735896
hsa-mir-96-5p	MIMAT0000095	RLF	6018	Sequencing	20371350
hsa-mir-96-5p	MIMAT0000095	RPS23	6228	PAR-CLIP	23446348|20371350
hsa-mir-96-5p	MIMAT0000095	RPS29	6235	Sequencing	20371350
hsa-mir-96-5p	MIMAT0000095	ATXN1	6310	Sequencing	20371350
hsa-mir-96-5p	MIMAT0000095	CCL22	6367	PAR-CLIP	23592263
hsa-mir-96-5p	MIMAT0000095	SLC1A1	6505	Immunohistochemistry//Luciferase reporter assay//qRT-PCR	24304186
hsa-mir-96-5p	MIMAT0000095	SLC6A6	6533	Immunohistochemistry//Luciferase reporter assay//qRT-PCR	24304186
hsa-mir-96-5p	MIMAT0000095	SNAI2	6591	Immunoblot//Luciferase reporter assay//qRT-PCR//Western blot	24277930
hsa-mir-96-5p	MIMAT0000095	SOX5	6660	Microarray	23807165
hsa-mir-96-5p	MIMAT0000095	SUPT4H1	6827	Sequencing	20371350
hsa-mir-96-5p	MIMAT0000095	SYCP1	6847	Luciferase reporter assay	23313552
hsa-mir-96-5p	MIMAT0000095	ZEB1	6935	Immunoblot//Luciferase reporter assay//qRT-PCR//Western blot	24277930
hsa-mir-96-5p	MIMAT0000095	PPP1R11	6992	PAR-CLIP	23592263|27292025
hsa-mir-96-5p	MIMAT0000095	TERF2	7014	CLASH	23622248
hsa-mir-96-5p	MIMAT0000095	TIMP1	7076	qRT-PCR//Western blot	27012708
hsa-mir-96-5p	MIMAT0000095	TMPO	7112	CLASH	23622248
hsa-mir-96-5p	MIMAT0000095	UBE2N	7334	Sequencing	20371350
hsa-mir-96-5p	MIMAT0000095	YWHAG	7532	Sequencing	20371350
hsa-mir-96-5p	MIMAT0000095	ZNF185	7739	HITS-CLIP	23313552
hsa-mir-96-5p	MIMAT0000095	ZYX	7791	Sequencing	20371350
hsa-mir-96-5p	MIMAT0000095	EVI5	7813	PAR-CLIP//Sequencing	20371350|24398324|27292025
hsa-mir-96-5p	MIMAT0000095	DEK	7913	CLASH	23622248
hsa-mir-96-5p	MIMAT0000095	USP5	8078	HITS-CLIP	23313552
hsa-mir-96-5p	MIMAT0000095	RECK	8434	Luciferase reporter assay//PAR-CLIP//qRT-PCR//Western blot	21572407|24366472|26609496
hsa-mir-96-5p	MIMAT0000095	CGGBP1	8545	Sequencing	20371350
hsa-mir-96-5p	MIMAT0000095	B4GALT3	8703	Sequencing	20371350
hsa-mir-96-5p	MIMAT0000095	TNFRSF10A	8797	PAR-CLIP	20371350
hsa-mir-96-5p	MIMAT0000095	MBD4	8930	PAR-CLIP	24398324|21572407
hsa-mir-96-5p	MIMAT0000095	SYNGR2	9144	PAR-CLIP//Sequencing	20371350
hsa-mir-96-5p	MIMAT0000095	ARHGEF2	9181	Sequencing	20371350
hsa-mir-96-5p	MIMAT0000095	STK17B	9262	HITS-CLIP	23824327
hsa-mir-96-5p	MIMAT0000095	BAG4	9530	Sequencing	20371350
hsa-mir-96-5p	MIMAT0000095	EDEM1	9695	CLASH	23622248
hsa-mir-96-5p	MIMAT0000095	MTSS1	9788	Immunohistochemistry//Luciferase reporter assay//qRT-PCR//Western blot	2662933
hsa-mir-96-5p	MIMAT0000095	HNRNPDL	9987	Sequencing	20371350
hsa-mir-96-5p	MIMAT0000095	PAK4	10298	HITS-CLIP	23824327
hsa-mir-96-5p	MIMAT0000095	PRMT5	10419	Western blot	18694959
hsa-mir-96-5p	MIMAT0000095	ATG7	10533	Microarray	23807165
hsa-mir-96-5p	MIMAT0000095	NUP50	10762	PAR-CLIP	20371350
hsa-mir-96-5p	MIMAT0000095	FRS2	10818	Sequencing	20371350
hsa-mir-96-5p	MIMAT0000095	MALT1	10892	PAR-CLIP	22012620
hsa-mir-96-5p	MIMAT0000095	MORF4L1	10933	PAR-CLIP	21572407|27292025
hsa-mir-96-5p	MIMAT0000095	KDELR1	10945	Sequencing	20371350
hsa-mir-96-5p	MIMAT0000095	RAB35	11021	Microarray	23807165
hsa-mir-96-5p	MIMAT0000095	PLPBP	11212	Sequencing	20371350
hsa-mir-96-5p	MIMAT0000095	ADNP2	22850	CLASH	23622248
hsa-mir-96-5p	MIMAT0000095	FBXO21	23014	Sequencing	20371350
hsa-mir-96-5p	MIMAT0000095	CAMTA1	23261	Sequencing	20371350
hsa-mir-96-5p	MIMAT0000095	SIN3B	23309	PAR-CLIP	23592263|26701625
hsa-mir-96-5p	MIMAT0000095	SYNM	23336	PAR-CLIP	22012620
hsa-mir-96-5p	MIMAT0000095	EXOSC2	23404	HITS-CLIP	23824327
hsa-mir-96-5p	MIMAT0000095	ABCA6	23460	HITS-CLIP	23824327
hsa-mir-96-5p	MIMAT0000095	DDAH1	23576	PAR-CLIP	21572407
hsa-mir-96-5p	MIMAT0000095	SGK3	23678	Sequencing	20371350
hsa-mir-96-5p	MIMAT0000095	TSKU	25987	PAR-CLIP	24398324
hsa-mir-96-5p	MIMAT0000095	MOXD1	26002	CLASH	23622248
hsa-mir-96-5p	MIMAT0000095	APPL1	26060	Sequencing	20371350
hsa-mir-96-5p	MIMAT0000095	PHF19	26147	Sequencing	20371350
hsa-mir-96-5p	MIMAT0000095	CNNM3	26505	Sequencing	20371350
hsa-mir-96-5p	MIMAT0000095	SLC39A1	27173	Sequencing	20371350
hsa-mir-96-5p	MIMAT0000095	TNRC6A	27327	PAR-CLIP	22012620
hsa-mir-96-5p	MIMAT0000095	NKIRAS2	28511	Sequencing	20371350
hsa-mir-96-5p	MIMAT0000095	CDON	50937	Sequencing	20371350
hsa-mir-96-5p	MIMAT0000095	TUBD1	51174	PAR-CLIP	20371350
hsa-mir-96-5p	MIMAT0000095	POMP	51371	Sequencing	20371350
hsa-mir-96-5p	MIMAT0000095	SNX7	51375	CLASH	23622248
hsa-mir-96-5p	MIMAT0000095	REV1	51455	Immunofluorescence//Luciferase reporter assay//qRT-PCR//Western blot	22761336
hsa-mir-96-5p	MIMAT0000095	UBE2D4	51619	PAR-CLIP	22012620|20371350
hsa-mir-96-5p	MIMAT0000095	ATP8A2	51761	PAR-CLIP	26701625
hsa-mir-96-5p	MIMAT0000095	BRWD1	54014	HITS-CLIP	23313552
hsa-mir-96-5p	MIMAT0000095	CWC25	54883	PAR-CLIP	23592263
hsa-mir-96-5p	MIMAT0000095	ALKBH5	54890	CLASH	23622248
hsa-mir-96-5p	MIMAT0000095	WDR33	55339	HITS-CLIP	19536157
hsa-mir-96-5p	MIMAT0000095	ZC3H15	55854	Sequencing	20371350
hsa-mir-96-5p	MIMAT0000095	ASH1L	55870	HITS-CLIP	23824327
hsa-mir-96-5p	MIMAT0000095	ZMIZ1	57178	Sequencing	20371350
hsa-mir-96-5p	MIMAT0000095	LRTM1	57408	HITS-CLIP	27418678
hsa-mir-96-5p	MIMAT0000095	CNOT6	57472	Sequencing	20371350
hsa-mir-96-5p	MIMAT0000095	TAOK1	57551	Sequencing	20371350
hsa-mir-96-5p	MIMAT0000095	CRAMP1	57585	PAR-CLIP	21572407
hsa-mir-96-5p	MIMAT0000095	TRIB3	57761	Immunoblot//Luciferase reporter assay//qRT-PCR	24375867
hsa-mir-96-5p	MIMAT0000095	PROK2	60675	Sequencing	20371350
hsa-mir-96-5p	MIMAT0000095	PRDM16	63976	Sequencing	20371350
hsa-mir-96-5p	MIMAT0000095	SNX16	64089	Sequencing	20371350
hsa-mir-96-5p	MIMAT0000095	PAPD5	64282	CLASH	23622248
hsa-mir-96-5p	MIMAT0000095	YTHDC2	64848	CLASH	23622248
hsa-mir-96-5p	MIMAT0000095	GID4	79018	HITS-CLIP	23824327|23313552|19536157|27418678|28735896
hsa-mir-96-5p	MIMAT0000095	EFHD2	79180	PAR-CLIP	23592263
hsa-mir-96-5p	MIMAT0000095	THAP9	79725	CLASH	23622248
hsa-mir-96-5p	MIMAT0000095	ZFAND1	79752	HITS-CLIP	23313552
hsa-mir-96-5p	MIMAT0000095	KLHL15	80311	CLASH	23622248
hsa-mir-96-5p	MIMAT0000095	TSPAN14	81619	Sequencing	20371350
hsa-mir-96-5p	MIMAT0000095	PITPNM3	83394	PAR-CLIP	23592263|26701625
hsa-mir-96-5p	MIMAT0000095	SH3BGRL3	83442	PAR-CLIP	26701625
hsa-mir-96-5p	MIMAT0000095	SESN2	83667	PAR-CLIP	23446348
hsa-mir-96-5p	MIMAT0000095	PPP1R9B	84687	Microarray	23807165
hsa-mir-96-5p	MIMAT0000095	SPPL2A	84888	PAR-CLIP	24398324|21572407
hsa-mir-96-5p	MIMAT0000095	TRIM4	89122	Sequencing	20371350
hsa-mir-96-5p	MIMAT0000095	OTULIN	90268	CLASH	23622248
hsa-mir-96-5p	MIMAT0000095	SLC25A46	91137	Sequencing	20371350
hsa-mir-96-5p	MIMAT0000095	TP53INP1	94241	Luciferase reporter assay//qRT-PCR//Western blot	25369914
hsa-mir-96-5p	MIMAT0000095	SMIM12	113444	CLASH	23622248
hsa-mir-96-5p	MIMAT0000095	SLC25A25	114789	PAR-CLIP	23592263
hsa-mir-96-5p	MIMAT0000095	GINM1	116254	PAR-CLIP	20371350
hsa-mir-96-5p	MIMAT0000095	SLAIN1	122060	Sequencing	20371350
hsa-mir-96-5p	MIMAT0000095	NIPA1	123606	Sequencing	20371350
hsa-mir-96-5p	MIMAT0000095	PAQR4	124222	CLASH	23622248
hsa-mir-96-5p	MIMAT0000095	TRIM71	131405	PAR-CLIP	22012620
hsa-mir-96-5p	MIMAT0000095	IL31RA	133396	PAR-CLIP	27292025
hsa-mir-96-5p	MIMAT0000095	SPIN4	139886	PAR-CLIP//Sequencing	20371350
hsa-mir-96-5p	MIMAT0000095	S100A16	140576	PAR-CLIP	26701625
hsa-mir-96-5p	MIMAT0000095	SRXN1	140809	Sequencing	20371350
hsa-mir-96-5p	MIMAT0000095	MIPOL1	145282	HITS-CLIP	19536157
hsa-mir-96-5p	MIMAT0000095	STOML3	161003	PAR-CLIP	23592263
hsa-mir-96-5p	MIMAT0000095	GPR156	165829	PAR-CLIP	23592263
hsa-mir-96-5p	MIMAT0000095	REEP3	221035	Sequencing	20371350
hsa-mir-96-5p	MIMAT0000095	FAM171A1	221061	Sequencing	20371350
hsa-mir-96-5p	MIMAT0000095	TWISTNB	221830	Sequencing	20371350
hsa-mir-96-5p	MIMAT0000095	JAZF1	221895	Sequencing	20371350
hsa-mir-96-5p	MIMAT0000095	RPL7L1	285855	PAR-CLIP	23446348|21572407|20371350
hsa-mir-96-5p	MIMAT0000095	ACER2	340485	PAR-CLIP	24398324
hsa-mir-96-5p	MIMAT0000095	ATXN1L	342371	PAR-CLIP	23592263
hsa-mir-96-5p	MIMAT0000095	NUP43	348995	PAR-CLIP	21572407
hsa-mir-96-5p	MIMAT0000095	MIGA1	374986	PAR-CLIP	21572407
hsa-mir-96-5p	MIMAT0000095	ANKRD36	375248	HITS-CLIP	23824327
hsa-mir-96-5p	MIMAT0000095	NHLRC3	387921	Sequencing	20371350
hsa-mir-96-5p	MIMAT0000095	MTHFD2L	441024	Sequencing	20371350
hsa-mir-96-5p	MIMAT0000095	CASTOR2	729438	PAR-CLIP	24398324
hsa-mir-96-5p	MIMAT0000095	TMEM170B	100113407	PAR-CLIP	20371350
hsa-mir-96-5p	MIMAT0000095	TRAPPC3L	100128327	HITS-CLIP	23824327
hsa-mir-96-5p	MIMAT0000095	ABHD14A-ACY1	100526760	HITS-CLIP	23313552
hsa-mir-29b-3p	MIMAT0000100	CRYBG1	202	Microarray//qRT-PCR	22815788
hsa-mir-29b-3p	MIMAT0000100	AKT2	208	Immunofluorescence//Immunohistochemistry//Luciferase reporter assay//Microarray//Northern blot//qRT-PCR//Western blot	25428377|25263462
hsa-mir-29b-3p	MIMAT0000100	AMFR	267	Microarray//qRT-PCR	22815788
hsa-mir-29b-3p	MIMAT0000100	AQP4	361	Immunofluorescence//Luciferase reporter assay//qRT-PCR//Western blot	26126866
hsa-mir-29b-3p	MIMAT0000100	BCL2	596	Luciferase reporter assay//qRT-PCR//Western blot	20041405|23894561|25006537
hsa-mir-29b-3p	MIMAT0000100	BMP1	649	ELISA//GFP reporter assay//Luciferase reporter assay//Microarray//qRT-PCR	21273536|19956414
hsa-mir-29b-3p	MIMAT0000100	CALM3	808	PAR-CLIP	23592263
hsa-mir-29b-3p	MIMAT0000100	CALU	813	CLASH	23622248
hsa-mir-29b-3p	MIMAT0000100	CASP8	841	PAR-CLIP	22012620
hsa-mir-29b-3p	MIMAT0000100	SERPINH1	871	Immunofluorescence//Luciferase reporter assay//Microarray//qRT-PCR//Western blot	22942087|22745231|25744716|27477081
hsa-mir-29b-3p	MIMAT0000100	CCNA2	890	PAR-CLIP	23592263|23446348|21572407|20371350
hsa-mir-29b-3p	MIMAT0000100	CCND2	894	Immunofluorescence//Immunohistochemistry//Luciferase reporter assay//Northern blot//PAR-CLIP//qRT-PCR//Western blot	24130168|23592263|26393798
hsa-mir-29b-3p	MIMAT0000100	CCNT2	905	PAR-CLIP	23592263|21572407|20371350
hsa-mir-29b-3p	MIMAT0000100	ENTPD1	953	HITS-CLIP	23824327
hsa-mir-29b-3p	MIMAT0000100	CDC42	998	Luciferase reporter assay//qRT-PCR//Western blot	19079265|20507733
hsa-mir-29b-3p	MIMAT0000100	CDK6	1021	GFP reporter assay//HITS-CLIP//Immunohistochemistry//Luciferase reporter assay//PAR-CLIP//qRT-PCR//Reporter assay//Western blot	19850741|20086245|23591808|23313552|28368401|27230400|26701625
hsa-mir-29b-3p	MIMAT0000100	COL1A1	1277	ELISA//Immunoblot//Immunohistochemistry//Luciferase reporter assay//Microarray//qRT-PCR//Reporter assay//Western blot	19913496|20657750|22297492|23478036|21769867|23221517|27895107|25744716
hsa-mir-29b-3p	MIMAT0000100	COL2A1	1280	Microarray	22942087
hsa-mir-29b-3p	MIMAT0000100	COL3A1	1281	Luciferase reporter assay//Microarray//qRT-PCR//Western blot	20657750|22942087|22745231|25744716
hsa-mir-29b-3p	MIMAT0000100	COL4A1	1282	Luciferase reporter assay//Microarray//PAR-CLIP//qRT-PCR//Western blot	20657750|22942087|23592263|23446348|20371350|22745231|27666438
hsa-mir-29b-3p	MIMAT0000100	COL4A2	1284	Luciferase reporter assay//qRT-PCR	22745231|25744716
hsa-mir-29b-3p	MIMAT0000100	COL4A5	1287	Microarray	22942087
hsa-mir-29b-3p	MIMAT0000100	COL4A6	1288	Microarray	22942087
hsa-mir-29b-3p	MIMAT0000100	COL5A1	1289	qRT-PCR	25744716
hsa-mir-29b-3p	MIMAT0000100	COL5A2	1290	Luciferase reporter assay//qRT-PCR	22745231|25744716
hsa-mir-29b-3p	MIMAT0000100	COL6A3	1293	qRT-PCR	25744716
hsa-mir-29b-3p	MIMAT0000100	COL7A1	1294	Microarray	22942087
hsa-mir-29b-3p	MIMAT0000100	COL10A1	1300	Luciferase reporter assay	22745231
hsa-mir-29b-3p	MIMAT0000100	COL15A1	1306	Microarray//qRT-PCR	22942087|25744716
hsa-mir-29b-3p	MIMAT0000100	DDX6	1656	PAR-CLIP	22012620
hsa-mir-29b-3p	MIMAT0000100	DNMT1	1786	immunoblot//Luciferase reporter assay//qRT-PCR//Western blot	19211935|23179556
hsa-mir-29b-3p	MIMAT0000100	DNMT3A	1788	Immunohistochemistry//Luciferase reporter assay//Microarray//qRT-PCR//Reporter assay//Western blot	17890317|19211935|20643754|21266537|23179556|23100393|25874772|27832631
hsa-mir-29b-3p	MIMAT0000100	DNMT3B	1789	Immunohistochemistry//Luciferase reporter assay//qRT-PCR//Reporter assay//Western blot	17890317|18996365|19211935|21266537|23179556|23100393|27832631|26404322|25784815
hsa-mir-29b-3p	MIMAT0000100	DSC2	1824	Microarray//qRT-PCR	22815788
hsa-mir-29b-3p	MIMAT0000100	DUSP2	1844	Luciferase reporter assay//PAR-CLIP	23478036|23592263
hsa-mir-29b-3p	MIMAT0000100	ELAVL1	1994	Luciferase reporter assay	27089893
hsa-mir-29b-3p	MIMAT0000100	EMP1	2012	Microarray//qRT-PCR	22815788
hsa-mir-29b-3p	MIMAT0000100	EPHX2	2053	HITS-CLIP	23824327
hsa-mir-29b-3p	MIMAT0000100	EREG	2069	PAR-CLIP	26701625
hsa-mir-29b-3p	MIMAT0000100	ESR1	2099	Western blot	19706389
hsa-mir-29b-3p	MIMAT0000100	FBN1	2200	Luciferase reporter assay	22745231
hsa-mir-29b-3p	MIMAT0000100	FGA	2243	Luciferase reporter assay	20570858
hsa-mir-29b-3p	MIMAT0000100	FGB	2244	Luciferase reporter assay	20570858
hsa-mir-29b-3p	MIMAT0000100	FGG	2266	ELISA//Flow//Luciferase reporter assay	20570858
hsa-mir-29b-3p	MIMAT0000100	FOS	2353	PAR-CLIP//Western blot	23254643|23592263
hsa-mir-29b-3p	MIMAT0000100	FRK	2444	PAR-CLIP	23592263|24398324
hsa-mir-29b-3p	MIMAT0000100	GATA3	2625	Luciferase reporter assay//qRT-PCR	23354167
hsa-mir-29b-3p	MIMAT0000100	GRN	2896	ELISA//Luciferase reporter assay//qRT-PCR//Reporter assay//Western blot	20479936
hsa-mir-29b-3p	MIMAT0000100	GSK3B	2932	Luciferase reporter assay	21501592
hsa-mir-29b-3p	MIMAT0000100	HDGF	3068	PAR-CLIP	23592263|20371350|26701625
hsa-mir-29b-3p	MIMAT0000100	HMGCR	3156	Luciferase reporter assay//qRT-PCR//Western blot	28112179
hsa-mir-29b-3p	MIMAT0000100	SLC29A2	3177	PAR-CLIP	23592263
hsa-mir-29b-3p	MIMAT0000100	ID3	3399	PAR-CLIP	26701625
hsa-mir-29b-3p	MIMAT0000100	IFNG	3458	Luciferase reporter assay	22772450|27812842
hsa-mir-29b-3p	MIMAT0000100	IFRD1	3475	HITS-CLIP	19536157
hsa-mir-29b-3p	MIMAT0000100	IMPDH1	3614	CLASH//Reporter assay	17724173|23622248
hsa-mir-29b-3p	MIMAT0000100	INSIG1	3638	HITS-CLIP	23313552
hsa-mir-29b-3p	MIMAT0000100	ITGA6	3655	Luciferase reporter assay//qRT-PCR//Western blot	23354167|24091622
hsa-mir-29b-3p	MIMAT0000100	ITGB1	3688	Luciferase reporter assay//qRT-PCR	23354167
hsa-mir-29b-3p	MIMAT0000100	LAMA2	3908	qRT-PCR	25744716
hsa-mir-29b-3p	MIMAT0000100	LAMC1	3915	Microarray//qRT-PCR//Western blot	27852308
hsa-mir-29b-3p	MIMAT0000100	LAMC2	3918	Luciferase reporter assay//qRT-PCR//Western blot	24091622
hsa-mir-29b-3p	MIMAT0000100	LASP1	3927	Microarray//qRT-PCR//Western blot	27852308
hsa-mir-29b-3p	MIMAT0000100	LIMS1	3987	PAR-CLIP	21572407
hsa-mir-29b-3p	MIMAT0000100	LOX	4015	Luciferase reporter assay//qRT-PCR	23354167|22745231|25744716
hsa-mir-29b-3p	MIMAT0000100	LOXL2	4017	Luciferase reporter assay//qRT-PCR	23354167
hsa-mir-29b-3p	MIMAT0000100	LRP6	4040	Luciferase reporter assay	27089893
hsa-mir-29b-3p	MIMAT0000100	MXD1	4084	Microarray//qRT-PCR	22815788
hsa-mir-29b-3p	MIMAT0000100	MAZ	4150	PAR-CLIP	21572407
hsa-mir-29b-3p	MIMAT0000100	MCL1	4170	ELISA//Immunofluorescence//Immunohistochemistry//Luciferase reporter assay//Microarray//PAR-CLIP//qRT-PCR//Reporter assay// Western blot//Western blot	17404574|19850741|20041405|20643754|20657750|24398324|23446348|21572407|20371350|23894561|24155920|25006537|24992675|27063186|28190086
hsa-mir-29b-3p	MIMAT0000100	MDM2	4193	PAR-CLIP	23446348|22012620|21572407
hsa-mir-29b-3p	MIMAT0000100	MEN1	4221	Luciferase reporter assay	25317587
hsa-mir-29b-3p	MIMAT0000100	MKI67	4288	CLASH	23622248
hsa-mir-29b-3p	MIMAT0000100	MMP2	4313	Immunofluorescence//Immunohistochemistry//Luciferase reporter assay//Microarray//Northern blot//qRT-PCR//Western blot	20657750|23254643|24130681|24130168|22942087|24147037|23354167|22745231|26063204
hsa-mir-29b-3p	MIMAT0000100	MMP9	4318	Luciferase reporter assay//qRT-PCR	23354167
hsa-mir-29b-3p	MIMAT0000100	MMP15	4324	Luciferase reporter assay//qRT-PCR	21305051
hsa-mir-29b-3p	MIMAT0000100	MYC	4609	Immunoblot//Luciferase reporter assay	26180082
hsa-mir-29b-3p	MIMAT0000100	MYCN	4613	PAR-CLIP//Reporter assay	21654684|22012620
hsa-mir-29b-3p	MIMAT0000100	NASP	4678	Luciferase reporter assay//PAR-CLIP//Western blot	22080513|26701625
hsa-mir-29b-3p	MIMAT0000100	NEDD9	4739	PAR-CLIP	23592263
hsa-mir-29b-3p	MIMAT0000100	NID1	4811	Luciferase reporter assay//Microarray//Northern blot//qRT-PCR	20971881
hsa-mir-29b-3p	MIMAT0000100	NOTCH2	4853	Microarray	22942087
hsa-mir-29b-3p	MIMAT0000100	PDGFA	5154	Luciferase reporter assay//qRT-PCR	23354167
hsa-mir-29b-3p	MIMAT0000100	PDGFB	5155	Luciferase reporter assay//qRT-PCR	23354167
hsa-mir-29b-3p	MIMAT0000100	PDGFRA	5156	Luciferase reporter assay//qRT-PCR	23354167
hsa-mir-29b-3p	MIMAT0000100	PDGFRB	5159	Luciferase reporter assay//qRT-PCR	23354167|22745231
hsa-mir-29b-3p	MIMAT0000100	ENPP2	5168	PAR-CLIP	22012620
hsa-mir-29b-3p	MIMAT0000100	PER1	5187	Luciferase reporter assay//qRT-PCR//Western blot	24578160
hsa-mir-29b-3p	MIMAT0000100	PIK3CG	5294	Microarray//qRT-PCR//Western blot	22297492
hsa-mir-29b-3p	MIMAT0000100	PIK3R1	5295	ChIP-PCR//Flow//Luciferase reporter assay//qRT-PCR//Western blot	24147037|25356754
hsa-mir-29b-3p	MIMAT0000100	PLAG1	5324	PAR-CLIP	21572407
hsa-mir-29b-3p	MIMAT0000100	PPARD	5467	Microarray	22942087
hsa-mir-29b-3p	MIMAT0000100	PPIC	5480	Microarray//qRT-PCR//Western blot	27852308
hsa-mir-29b-3p	MIMAT0000100	PPY	5539	PAR-CLIP	22291592
hsa-mir-29b-3p	MIMAT0000100	PRKAA1	5562	CLASH	23622248
hsa-mir-29b-3p	MIMAT0000100	MAP2K6	5608	Microarray	22942087
hsa-mir-29b-3p	MIMAT0000100	PTEN	5728	Immunoblot//Immunofluorescence//Luciferase reporter assay//Microarray//qRT-PCR//Western blot	21359530|23179556|26063204
hsa-mir-29b-3p	MIMAT0000100	REL	5966	PAR-CLIP	23592263
hsa-mir-29b-3p	MIMAT0000100	REST	5978	PAR-CLIP	23592263|24398324|23446348|21572407|20371350|26701625
hsa-mir-29b-3p	MIMAT0000100	ABCE1	6059	PAR-CLIP	23592263
hsa-mir-29b-3p	MIMAT0000100	RPL22	6146	PAR-CLIP	23592263
hsa-mir-29b-3p	MIMAT0000100	RPS4X	6191	CLASH	23622248
hsa-mir-29b-3p	MIMAT0000100	S100B	6285	Luciferase reporter assay//Northern blot//qRT-PCR	19102781
hsa-mir-29b-3p	MIMAT0000100	SFPQ	6421	Immunoprecipitaion//Luciferase reporter assay//Western blot	17637574
hsa-mir-29b-3p	MIMAT0000100	SGK1	6446	PAR-CLIP	23592263
hsa-mir-29b-3p	MIMAT0000100	SLC16A1	6566	PAR-CLIP	23592263|21572407
hsa-mir-29b-3p	MIMAT0000100	SMARCC1	6599	CLASH	23622248
hsa-mir-29b-3p	MIMAT0000100	FSCN1	6624	PAR-CLIP	23592263
hsa-mir-29b-3p	MIMAT0000100	SOX12	6666	Microarray	22942087
hsa-mir-29b-3p	MIMAT0000100	SP1	6667	ChIP//Immunoblot//Luciferase reporter assay//Microarray//qRT-PCR//Western blot	19913496|20385359|19211935|22297492|23435408
hsa-mir-29b-3p	MIMAT0000100	SPARC	6678	Luciferase reporter assay//qRT-PCR	22745231|25744716
hsa-mir-29b-3p	MIMAT0000100	STAT3	6774	Immunohistochemistry//Luciferase reporter assay//qRT-PCR//Western blot	26175849
hsa-mir-29b-3p	MIMAT0000100	SURF2	6835	PAR-CLIP	27292025
hsa-mir-29b-3p	MIMAT0000100	DYNLT1	6993	PAR-CLIP	23446348|21572407
hsa-mir-29b-3p	MIMAT0000100	TDG	6996	Luciferase reporter assay//PAR-CLIP//qRT-PCR//Western blot	23857059|23592263|22012620
hsa-mir-29b-3p	MIMAT0000100	TGFB1	7040	ELISA//GFP reporter assay//Immunohistochemistry//Luciferase reporter assay//qRT-PCR//Western blot	21273536|27895107
hsa-mir-29b-3p	MIMAT0000100	TGFB2	7042	ELISA//GFP reporter assay//Luciferase reporter assay//qRT-PCR	21273536|23354167
hsa-mir-29b-3p	MIMAT0000100	TGFB3	7043	Luciferase reporter assay//qRT-PCR	23354167
hsa-mir-29b-3p	MIMAT0000100	THBS2	7058	qRT-PCR	25744716
hsa-mir-29b-3p	MIMAT0000100	TNFAIP3	7128	Luciferase reporter assay//Western blot	27199349
hsa-mir-29b-3p	MIMAT0000100	TPD52L2	7165	CLASH	23622248
hsa-mir-29b-3p	MIMAT0000100	TPT1	7178	CLASH	23622248
hsa-mir-29b-3p	MIMAT0000100	TUBB2A	7280	Microarray//PAR-CLIP//qRT-PCR	22815788|26701625
hsa-mir-29b-3p	MIMAT0000100	VEGFA	7422	ELISA//Immunohistochemistry//Luciferase reporter assay//PAR-CLIP//qRT-PCR//Western blot	18320040|23592263|21572407|20371350|23354167|28222438
hsa-mir-29b-3p	MIMAT0000100	VHL	7428	PAR-CLIP	23592263|21572407|26701625|27292025
hsa-mir-29b-3p	MIMAT0000100	CNBP	7555	HITS-CLIP	23313552
hsa-mir-29b-3p	MIMAT0000100	PTP4A1	7803	PAR-CLIP	21572407
hsa-mir-29b-3p	MIMAT0000100	BTG2	7832	PAR-CLIP	23592263|24398324|26701625|27292025
hsa-mir-29b-3p	MIMAT0000100	ADAM12	8038	Luciferase reporter assay//Microarray//Northern blot//qRT-PCR//Western blot	20971881|19956414|25886595
hsa-mir-29b-3p	MIMAT0000100	HMGA2	8091	Immunofluorescence//Immunohistochemistry//Luciferase reporter assay//qRT-PCR//Western blot	21224353
hsa-mir-29b-3p	MIMAT0000100	TCL1A	8115	Luciferase reporter assay//Microarray//qRT-PCR//Western blot	17707831|17178851
hsa-mir-29b-3p	MIMAT0000100	NCOA3	8202	Western blot	19706389
hsa-mir-29b-3p	MIMAT0000100	FAM193A	8603	HITS-CLIP	19536157
hsa-mir-29b-3p	MIMAT0000100	CDC23	8697	PAR-CLIP	21572407
hsa-mir-29b-3p	MIMAT0000100	RIOK3	8780	Microarray//qRT-PCR	22815788
hsa-mir-29b-3p	MIMAT0000100	CLDN1	9076	CLASH	23622248
hsa-mir-29b-3p	MIMAT0000100	PRY	9081	HITS-CLIP	23313552
hsa-mir-29b-3p	MIMAT0000100	COX7A2L	9167	HITS-CLIP	23824327
hsa-mir-29b-3p	MIMAT0000100	IL32	9235	Luciferase reporter assay	23729669
hsa-mir-29b-3p	MIMAT0000100	NREP	9315	CLASH	23622248
hsa-mir-29b-3p	MIMAT0000100	B4GALT5	9334	CLASH	23622248
hsa-mir-29b-3p	MIMAT0000100	MORF4L2	9643	PAR-CLIP	23592263|23446348|21572407|20371350|26701625
hsa-mir-29b-3p	MIMAT0000100	TRAM2	9697	PAR-CLIP	23592263|26701625
hsa-mir-29b-3p	MIMAT0000100	PHACTR2	9749	Microarray//qRT-PCR	22815788
hsa-mir-29b-3p	MIMAT0000100	HDAC4	9759	ChIP immunoprecipitation//Immunocytochemistry//Luciferase reporter assay//qRT-PCR//Western blot	23478036|27022108|27196750
hsa-mir-29b-3p	MIMAT0000100	TESPA1	9840	HITS-CLIP	23824327
hsa-mir-29b-3p	MIMAT0000100	ZBTB5	9925	PAR-CLIP	21572407|26701625
hsa-mir-29b-3p	MIMAT0000100	AKT3	10000	Luciferase reporter assay	25784815
hsa-mir-29b-3p	MIMAT0000100	FEM1B	10116	PAR-CLIP	21572407
hsa-mir-29b-3p	MIMAT0000100	RACK1	10399	CLASH	23622248
hsa-mir-29b-3p	MIMAT0000100	GLRX3	10539	PAR-CLIP	27292025
hsa-mir-29b-3p	MIMAT0000100	COLEC10	10584	HITS-CLIP	19536157
hsa-mir-29b-3p	MIMAT0000100	MMP24	10893	Luciferase reporter assay//Microarray//qRT-PCR	21305051|22942087
hsa-mir-29b-3p	MIMAT0000100	MORF4L1	10933	PAR-CLIP	24398324|23446348|21572407|20371350|26701625
hsa-mir-29b-3p	MIMAT0000100	CIT	11113	CLASH	23622248
hsa-mir-29b-3p	MIMAT0000100	SCAF8	22828	CLASH	23622248
hsa-mir-29b-3p	MIMAT0000100	SEC31A	22872	HITS-CLIP	23313552
hsa-mir-29b-3p	MIMAT0000100	KDM2A	22992	ChIP-seq//Immunoprecipitaion//Luciferase reporter assay//qRT-PCR//Western blot	27497248
hsa-mir-29b-3p	MIMAT0000100	MAPKBP1	23005	HITS-CLIP	19536157
hsa-mir-29b-3p	MIMAT0000100	HECW1	23072	PAR-CLIP	22012620
hsa-mir-29b-3p	MIMAT0000100	KIF1B	23095	Luciferase reporter assay//qRT-PCR//Western blot	26823729
hsa-mir-29b-3p	MIMAT0000100	KDM6B	23135	PAR-CLIP	26701625
hsa-mir-29b-3p	MIMAT0000100	PPP1R13B	23368	Luciferase reporter assay//Western blot	19079265
hsa-mir-29b-3p	MIMAT0000100	CBX6	23466	PAR-CLIP	20371350
hsa-mir-29b-3p	MIMAT0000100	NNT	23530	CLASH	23622248
hsa-mir-29b-3p	MIMAT0000100	PIGN	23556	CLASH	23622248
hsa-mir-29b-3p	MIMAT0000100	PATZ1	23598	Luciferase reporter assay	27125250
hsa-mir-29b-3p	MIMAT0000100	BACE1	23621	ELISA//Luciferase reporter assay//Western blot	18434550|26818210
hsa-mir-29b-3p	MIMAT0000100	FJX1	24147	PAR-CLIP	22012620
hsa-mir-29b-3p	MIMAT0000100	WWTR1	25937	PAR-CLIP	21572407
hsa-mir-29b-3p	MIMAT0000100	LRP10	26020	CLASH	23622248
hsa-mir-29b-3p	MIMAT0000100	BBC3	27113	PAR-CLIP	23592263
hsa-mir-29b-3p	MIMAT0000100	CECR2	27443	CLASH	23622248
hsa-mir-29b-3p	MIMAT0000100	NKIRAS2	28511	Luciferase reporter assay//Microarray//PAR-CLIP//qRT-PCR	19956414|21572407
hsa-mir-29b-3p	MIMAT0000100	SNX24	28966	Microarray//qRT-PCR	22815788
hsa-mir-29b-3p	MIMAT0000100	TBX21	30009	Luciferase reporter assay	22772450
hsa-mir-29b-3p	MIMAT0000100	RAX	30062	Luciferase reporter assay//Western blot	21897745
hsa-mir-29b-3p	MIMAT0000100	COL5A3	50509	Luciferase reporter assay	23478036
hsa-mir-29b-3p	MIMAT0000100	HP1BP3	50809	CLASH	23622248
hsa-mir-29b-3p	MIMAT0000100	SH3GLB1	51100	PAR-CLIP	21572407|20371350
hsa-mir-29b-3p	MIMAT0000100	COMMD2	51122	PAR-CLIP	23592263|26701625
hsa-mir-29b-3p	MIMAT0000100	GOLGA7	51125	PAR-CLIP	22012620
hsa-mir-29b-3p	MIMAT0000100	ANGPTL4	51129	Luciferase reporter assay//qRT-PCR	23354167
hsa-mir-29b-3p	MIMAT0000100	RSL24D1	51187	CLASH	23622248
hsa-mir-29b-3p	MIMAT0000100	FAM53C	51307	PAR-CLIP	26701625
hsa-mir-29b-3p	MIMAT0000100	RNF138	51444	PAR-CLIP	21572407
hsa-mir-29b-3p	MIMAT0000100	DNAJB11	51726	Immunoprecipitaion//Luciferase reporter assay//Western blot	17637574
hsa-mir-29b-3p	MIMAT0000100	C21orf91	54149	PAR-CLIP	22012620
hsa-mir-29b-3p	MIMAT0000100	OTUD4	54726	HITS-CLIP	21572407
hsa-mir-29b-3p	MIMAT0000100	TET2	54790	Luciferase reporter assay//qRT-PCR//Western blot	24120864|26404510
hsa-mir-29b-3p	MIMAT0000100	MRM3	55178	HITS-CLIP	23824327
hsa-mir-29b-3p	MIMAT0000100	ASXL2	55252	HITS-CLIP	23313552
hsa-mir-29b-3p	MIMAT0000100	CSGALNACT2	55454	Microarray	22942087
hsa-mir-29b-3p	MIMAT0000100	SLC30A10	55532	PAR-CLIP	27292025
hsa-mir-29b-3p	MIMAT0000100	UBE2Q1	55585	PAR-CLIP	27292025
hsa-mir-29b-3p	MIMAT0000100	CAND1	55832	PAR-CLIP	23592263
hsa-mir-29b-3p	MIMAT0000100	PDGFC	56034	Luciferase reporter assay//qRT-PCR	23354167
hsa-mir-29b-3p	MIMAT0000100	CDC42SE1	56882	PAR-CLIP	24398324|21572407
hsa-mir-29b-3p	MIMAT0000100	CTNNBIP1	56998	HITS-CLIP//Luciferase reporter assay	23478036|23313552
hsa-mir-29b-3p	MIMAT0000100	YAE1D1	57002	HITS-CLIP	23824327
hsa-mir-29b-3p	MIMAT0000100	ZNF286A	57335	HITS-CLIP	23824327
hsa-mir-29b-3p	MIMAT0000100	RAB40C	57799	PAR-CLIP	23592263
hsa-mir-29b-3p	MIMAT0000100	TGIF2	60436	Microarray	22942087
hsa-mir-29b-3p	MIMAT0000100	MRPS35	60488	CLASH	23622248
hsa-mir-29b-3p	MIMAT0000100	IFIH1	64135	CLASH	23622248
hsa-mir-29b-3p	MIMAT0000100	P3H1	64175	PAR-CLIP	23592263
hsa-mir-29b-3p	MIMAT0000100	FBRS	64319	HITS-CLIP	23313552
hsa-mir-29b-3p	MIMAT0000100	TMEM237	65062	PAR-CLIP	22291592
hsa-mir-29b-3p	MIMAT0000100	KCTD15	79047	PAR-CLIP	23592263|23446348|21572407|20371350
hsa-mir-29b-3p	MIMAT0000100	GTDC1	79712	PAR-CLIP	26701625
hsa-mir-29b-3p	MIMAT0000100	NAA40	79829	PAR-CLIP	23592263
hsa-mir-29b-3p	MIMAT0000100	EDC3	80153	PAR-CLIP	27292025
hsa-mir-29b-3p	MIMAT0000100	CTC1	80169	HITS-CLIP//PAR-CLIP	23592263|24398324|23446348|22012620|21572407|20371350|23706177|26701625|27292025
hsa-mir-29b-3p	MIMAT0000100	RAB11FIP1	80223	HITS-CLIP	23824327
hsa-mir-29b-3p	MIMAT0000100	WDR26	80232	Microarray//PAR-CLIP//qRT-PCR	23592263|22815788
hsa-mir-29b-3p	MIMAT0000100	TET1	80312	Luciferase reporter assay//qRT-PCR//Western blot	19850741|23857059|26776158
hsa-mir-29b-3p	MIMAT0000100	ULBP2	80328	PAR-CLIP	23592263|26701625
hsa-mir-29b-3p	MIMAT0000100	CD276	80381	PAR-CLIP	26701625
hsa-mir-29b-3p	MIMAT0000100	ZFP91	80829	HITS-CLIP	23313552
hsa-mir-29b-3p	MIMAT0000100	CSRNP2	81566	PAR-CLIP	23592263
hsa-mir-29b-3p	MIMAT0000100	ISG20L2	81875	PAR-CLIP	21572407
hsa-mir-29b-3p	MIMAT0000100	SPRTN	83932	PAR-CLIP	20371350
hsa-mir-29b-3p	MIMAT0000100	LOXL4	84171	Luciferase reporter assay//qRT-PCR	23354167
hsa-mir-29b-3p	MIMAT0000100	RHBDD1	84236	PAR-CLIP	26701625
hsa-mir-29b-3p	MIMAT0000100	RTL6	84247	PAR-CLIP	23446348|21572407|20371350
hsa-mir-29b-3p	MIMAT0000100	DOT1L	84444	PAR-CLIP	26701625
hsa-mir-29b-3p	MIMAT0000100	TNRC18	84629	PAR-CLIP	26701625
hsa-mir-29b-3p	MIMAT0000100	CBX2	84733	HITS-CLIP	23313552
hsa-mir-29b-3p	MIMAT0000100	KIAA1671	85379	CLASH	23622248
hsa-mir-29b-3p	MIMAT0000100	FMNL3	91010	PAR-CLIP	26701625
hsa-mir-29b-3p	MIMAT0000100	R3HDM4	91300	PAR-CLIP	23592263|26701625
hsa-mir-29b-3p	MIMAT0000100	ELMSAN1	91748	PAR-CLIP	23592263
hsa-mir-29b-3p	MIMAT0000100	PIGS	94005	HITS-CLIP	23824327
hsa-mir-29b-3p	MIMAT0000100	C1QTNF6	114904	PAR-CLIP	23592263
hsa-mir-29b-3p	MIMAT0000100	KLHDC3	116138	PAR-CLIP	23592263
hsa-mir-29b-3p	MIMAT0000100	NUS1	116150	CLASH	23622248
hsa-mir-29b-3p	MIMAT0000100	AGAP1	116987	PAR-CLIP	26701625
hsa-mir-29b-3p	MIMAT0000100	CCSAP	126731	CLASH	23622248
hsa-mir-29b-3p	MIMAT0000100	AMER1	139285	PAR-CLIP	23592263|24398324|21572407|20371350
hsa-mir-29b-3p	MIMAT0000100	SLC2A14	144195	PAR-CLIP	23592263
hsa-mir-29b-3p	MIMAT0000100	CCDC117	150275	PAR-CLIP	23592263
hsa-mir-29b-3p	MIMAT0000100	C4orf26	152816	PAR-CLIP	26701625
hsa-mir-29b-3p	MIMAT0000100	RAET1L	154064	PAR-CLIP	23592263|26701625
hsa-mir-29b-3p	MIMAT0000100	RUNDC3B	154661	CLASH	23622248
hsa-mir-29b-3p	MIMAT0000100	BMT2	154743	HITS-CLIP	28735896
hsa-mir-29b-3p	MIMAT0000100	TMTC3	160418	PAR-CLIP	21572407|20371350
hsa-mir-29b-3p	MIMAT0000100	ZFPM1	161882	HITS-CLIP	23313552
hsa-mir-29b-3p	MIMAT0000100	METTL15	196074	HITS-CLIP	27418678
hsa-mir-29b-3p	MIMAT0000100	TET3	200424	PAR-CLIP	23592263
hsa-mir-29b-3p	MIMAT0000100	DENND6A	201627	PAR-CLIP	26701625
hsa-mir-29b-3p	MIMAT0000100	GAS2L3	283431	PAR-CLIP	23446348
hsa-mir-29b-3p	MIMAT0000100	FAM102B	284611	PAR-CLIP	23592263
hsa-mir-29b-3p	MIMAT0000100	SNAI3	333929	Luciferase reporter assay//Western blot	22402125
hsa-mir-29b-3p	MIMAT0000100	GLDN	342035	PAR-CLIP	22291592
hsa-mir-29b-3p	MIMAT0000100	ZNF850	342892	HITS-CLIP	23313552
hsa-mir-29b-3p	MIMAT0000100	FAM71F2	346653	HITS-CLIP	19536157
hsa-mir-29b-3p	MIMAT0000100	SLC7A5P2	387254	PAR-CLIP	22291592
hsa-mir-29b-3p	MIMAT0000100	ZBTB34	403341	HITS-CLIP	28735896
hsa-mir-29b-3p	MIMAT0000100	YY2	404281	HITS-CLIP	23824327
hsa-mir-29b-3p	MIMAT0000100	PRY2	442862	HITS-CLIP	23313552
hsa-mir-29b-3p	MIMAT0000100	TRIM72	493829	HITS-CLIP	23313552
hsa-mir-142-3p	MIMAT0000434	ACACA	31	HITS-CLIP	22473208
hsa-mir-142-3p	MIMAT0000434	AGTR2	186	Microarray	17612493
hsa-mir-142-3p	MIMAT0000434	AK4	205	PAR-CLIP	20371350
hsa-mir-142-3p	MIMAT0000434	ALAD	210	Microarray	17612493
hsa-mir-142-3p	MIMAT0000434	APC	324	HITS-CLIP//Luciferase reporter assay	22473208|23229013
hsa-mir-142-3p	MIMAT0000434	XIAP	331	PAR-CLIP	23592263
hsa-mir-142-3p	MIMAT0000434	ARF4	378	Microarray	17612493
hsa-mir-142-3p	MIMAT0000434	ARNTL	406	Luciferase reporter assay//Microarray//PAR-CLIP//qRT-PCR//QRTPCR//Western blot	21799909|22958478|17612493|24928439|23592263
hsa-mir-142-3p	MIMAT0000434	ATP2A2	488	HITS-CLIP//Microarray	17612493|22473208
hsa-mir-142-3p	MIMAT0000434	ATP2B1	490	HITS-CLIP	22473208
hsa-mir-142-3p	MIMAT0000434	AZF1	560	PAR-CLIP	20371350
hsa-mir-142-3p	MIMAT0000434	BACH1	571	PAR-CLIP	20371350
hsa-mir-142-3p	MIMAT0000434	BAK1	578	PAR-CLIP	23592263
hsa-mir-142-3p	MIMAT0000434	ZFP36L2	678	PAR-CLIP	21572407|20371350
hsa-mir-142-3p	MIMAT0000434	C2	717	Microarray	17612493
hsa-mir-142-3p	MIMAT0000434	C4BPB	725	Microarray	17612493
hsa-mir-142-3p	MIMAT0000434	CALM1	801	HITS-CLIP	22473208
hsa-mir-142-3p	MIMAT0000434	SERPINH1	871	HITS-CLIP//PAR-CLIP	23313552|26701625
hsa-mir-142-3p	MIMAT0000434	CCNG1	900	PAR-CLIP	20371350
hsa-mir-142-3p	MIMAT0000434	CCNT2	905	HITS-CLIP//Luciferase reporter assay//PAR-CLIP//Western blot	22493297|22473208|22100165|22291592
hsa-mir-142-3p	MIMAT0000434	ENTPD1	953	HITS-CLIP	22473208
hsa-mir-142-3p	MIMAT0000434	CDC6	990	Microarray	17612493
hsa-mir-142-3p	MIMAT0000434	CDC25C	995	qRT-PCR	26805039
hsa-mir-142-3p	MIMAT0000434	CDKN1B	1027	PAR-CLIP	23592263
hsa-mir-142-3p	MIMAT0000434	CLTA	1211	PAR-CLIP	21572407
hsa-mir-142-3p	MIMAT0000434	CNN3	1266	PAR-CLIP	21572407
hsa-mir-142-3p	MIMAT0000434	COPA	1314	PAR-CLIP	23592263
hsa-mir-142-3p	MIMAT0000434	CPS1	1373	HITS-CLIP	23313552
hsa-mir-142-3p	MIMAT0000434	CRH	1392	Microarray	17612493
hsa-mir-142-3p	MIMAT0000434	CSNK1G3	1456	HITS-CLIP	19536157
hsa-mir-142-3p	MIMAT0000434	CSRP2	1466	PAR-CLIP	23592263|21572407
hsa-mir-142-3p	MIMAT0000434	CTNNB1	1499	PAR-CLIP	23446348|20371350
hsa-mir-142-3p	MIMAT0000434	DAG1	1605	HITS-CLIP	22473208
hsa-mir-142-3p	MIMAT0000434	ECT2	1894	PAR-CLIP	23592263
hsa-mir-142-3p	MIMAT0000434	EGR2	1959	Flow//Microarray//qRT-PCR//Western blot	23602969
hsa-mir-142-3p	MIMAT0000434	EIF5	1983	PAR-CLIP	23446348
hsa-mir-142-3p	MIMAT0000434	STX2	2054	HITS-CLIP	22473208
hsa-mir-142-3p	MIMAT0000434	NR2F6	2063	HITS-CLIP	22473208
hsa-mir-142-3p	MIMAT0000434	ESR1	2099	PAR-CLIP	24398324
hsa-mir-142-3p	MIMAT0000434	EVI2B	2124	Microarray	17612493
hsa-mir-142-3p	MIMAT0000434	ACSL1	2180	HITS-CLIP	22473208
hsa-mir-142-3p	MIMAT0000434	ACSL4	2182	HITS-CLIP	22473208
hsa-mir-142-3p	MIMAT0000434	GPC4	2239	Microarray	17612493
hsa-mir-142-3p	MIMAT0000434	LRRC32	2615	Immunofluorescence//Luciferase reporter assay//qRT-PCR//Western blot	23650616
hsa-mir-142-3p	MIMAT0000434	GFI1	2672	HITS-CLIP	22473208
hsa-mir-142-3p	MIMAT0000434	GNAQ	2776	Microarray	17612493
hsa-mir-142-3p	MIMAT0000434	GNAS	2778	HITS-CLIP//PAR-CLIP	22473208|23592263|21572407
hsa-mir-142-3p	MIMAT0000434	GNB2	2783	HITS-CLIP	22473208
hsa-mir-142-3p	MIMAT0000434	GOLGA1	2800	HITS-CLIP	22473208
hsa-mir-142-3p	MIMAT0000434	HMGB1	3146	ELISA//Luciferase reporter assay//PAR-CLIP//qRT-PCR//Western blot	20371350|26617792|26721185
hsa-mir-142-3p	MIMAT0000434	HMGA1	3159	HITS-CLIP//Luciferase reporter assay//qRT-PCR//Western blot	24803022|22473208
hsa-mir-142-3p	MIMAT0000434	HOXA7	3204	Luciferase reporter assay	24057258
hsa-mir-142-3p	MIMAT0000434	HOXA9	3205	Luciferase reporter assay	24057258
hsa-mir-142-3p	MIMAT0000434	HOXA10	3206	Luciferase reporter assay	24057258
hsa-mir-142-3p	MIMAT0000434	HOXA13	3209	Microarray	17612493
hsa-mir-142-3p	MIMAT0000434	HSBP1	3281	PAR-CLIP	22100165
hsa-mir-142-3p	MIMAT0000434	HSD17B4	3295	HITS-CLIP	22473208
hsa-mir-142-3p	MIMAT0000434	HSPA1B	3304	Luciferase reporter assay//PAR-CLIP//Western blot	24398324|23446348|21572407|20371350|23635652
hsa-mir-142-3p	MIMAT0000434	IFNAR2	3455	PAR-CLIP	23446348|21572407|20371350
hsa-mir-142-3p	MIMAT0000434	CYR61	3491	PAR-CLIP	22012620
hsa-mir-142-3p	MIMAT0000434	IL1A	3552	Luciferase reporter assay//Western blot	22870299
hsa-mir-142-3p	MIMAT0000434	IL6	3569	ELISA//Immunoblot//Microarray//qRT-PCR	21474672
hsa-mir-142-3p	MIMAT0000434	IL6ST	3572	PAR-CLIP	23592263|22012620
hsa-mir-142-3p	MIMAT0000434	INCENP	3619	Microarray	17612493
hsa-mir-142-3p	MIMAT0000434	INPP5A	3632	HITS-CLIP	22473208
hsa-mir-142-3p	MIMAT0000434	IRAK1	3654	HITS-CLIP	22473208
hsa-mir-142-3p	MIMAT0000434	IRF1	3659	HITS-CLIP	23824327
hsa-mir-142-3p	MIMAT0000434	ITGAV	3685	HITS-CLIP//Microarray	17612493|22473208
hsa-mir-142-3p	MIMAT0000434	KCND3	3752	Microarray	17612493
hsa-mir-142-3p	MIMAT0000434	KIF5A	3798	PAR-CLIP	23592263
hsa-mir-142-3p	MIMAT0000434	KIF5B	3799	HITS-CLIP//PAR-CLIP	22473208|23592263
hsa-mir-142-3p	MIMAT0000434	TNPO1	3842	PAR-CLIP	21572407|20371350
hsa-mir-142-3p	MIMAT0000434	LAMC1	3915	PAR-CLIP	21572407
hsa-mir-142-3p	MIMAT0000434	LOX	4015	PAR-CLIP	22100165
hsa-mir-142-3p	MIMAT0000434	LPP	4026	Luciferase reporter assay	24361879
hsa-mir-142-3p	MIMAT0000434	SH2D1A	4068	Microarray	17612493
hsa-mir-142-3p	MIMAT0000434	MARCKS	4082	HITS-CLIP	22473208
hsa-mir-142-3p	MIMAT0000434	MEF2D	4209	HITS-CLIP	22473208
hsa-mir-142-3p	MIMAT0000434	ATXN3	4287	PAR-CLIP	23446348|21572407|20371350
hsa-mir-142-3p	MIMAT0000434	MKLN1	4289	HITS-CLIP	22473208
hsa-mir-142-3p	MIMAT0000434	KMT2A	4297	HITS-CLIP//PAR-CLIP	22473208|22291592
hsa-mir-142-3p	MIMAT0000434	AFF1	4299	HITS-CLIP//PAR-CLIP	23446348|23824327|23313552|22927820|19536157|27418678|28735896
hsa-mir-142-3p	MIMAT0000434	TRIM37	4591	PAR-CLIP	21572407
hsa-mir-142-3p	MIMAT0000434	NAP1L2	4674	Microarray	17612493
hsa-mir-142-3p	MIMAT0000434	NEFH	4744	Microarray	17612493
hsa-mir-142-3p	MIMAT0000434	OSBP	5007	PAR-CLIP	23592263
hsa-mir-142-3p	MIMAT0000434	SERPINA4	5267	PAR-CLIP	22100165
hsa-mir-142-3p	MIMAT0000434	PIK3CG	5294	HITS-CLIP	22473208
hsa-mir-142-3p	MIMAT0000434	PPP1R2	5504	HITS-CLIP	22473208
hsa-mir-142-3p	MIMAT0000434	PPP2R2C	5522	Microarray	17612493
hsa-mir-142-3p	MIMAT0000434	PRKCA	5578	Microarray//qRT-PCR//Western blot	27113904
hsa-mir-142-3p	MIMAT0000434	PSMB5	5693	HITS-CLIP//Microarray	17612493|22473208
hsa-mir-142-3p	MIMAT0000434	PSMD11	5717	HITS-CLIP	22473208
hsa-mir-142-3p	MIMAT0000434	PSMD12	5718	Microarray	17612493
hsa-mir-142-3p	MIMAT0000434	TWF1	5756	Microarray//PAR-CLIP//qRT-PCR	23592263|20371350|22815788
hsa-mir-142-3p	MIMAT0000434	PTPRJ	5795	PAR-CLIP	21572407
hsa-mir-142-3p	MIMAT0000434	RAB2A	5862	HITS-CLIP//Microarray//qRT-PCR	22473208|22815788
hsa-mir-142-3p	MIMAT0000434	RGL2	5863	PAR-CLIP	23592263
hsa-mir-142-3p	MIMAT0000434	RAC1	5879	GFP reporter assay//HITS-CLIP//Luciferase reporter assay//qRT-PCR//Western blot	21482222|24743945|22473208
hsa-mir-142-3p	MIMAT0000434	RAD51	5888	PAR-CLIP	23446348
hsa-mir-142-3p	MIMAT0000434	RPE	6120	Microarray	17612493
hsa-mir-142-3p	MIMAT0000434	RPS19	6223	PAR-CLIP	23592263
hsa-mir-142-3p	MIMAT0000434	S100A11	6282	PAR-CLIP	24398324|27292025
hsa-mir-142-3p	MIMAT0000434	VPS52	6293	PAR-CLIP	23592263
hsa-mir-142-3p	MIMAT0000434	SCD	6319	PAR-CLIP	23592263|26701625
hsa-mir-142-3p	MIMAT0000434	SKP2	6502	Microarray	17612493
hsa-mir-142-3p	MIMAT0000434	TROVE2	6738	PAR-CLIP	23592263|20371350
hsa-mir-142-3p	MIMAT0000434	SS18	6760	HITS-CLIP	22473208
hsa-mir-142-3p	MIMAT0000434	SYPL1	6856	HITS-CLIP	22473208
hsa-mir-142-3p	MIMAT0000434	SYT4	6860	Microarray	17612493
hsa-mir-142-3p	MIMAT0000434	TGFBR1	7046	HITS-CLIP//Luciferase reporter assay//Microarray//qRT-PCR//Western blot	17612493|22473208|24558198|28146434
hsa-mir-142-3p	MIMAT0000434	THBS4	7060	Luciferase reporter assay//qRT-PCR//Western blot	28177895
hsa-mir-142-3p	MIMAT0000434	TSPAN6	7105	Microarray	17612493
hsa-mir-142-3p	MIMAT0000434	NR2C1	7181	HITS-CLIP	22473208
hsa-mir-142-3p	MIMAT0000434	TSPYL1	7259	HITS-CLIP	22473208
hsa-mir-142-3p	MIMAT0000434	UGT2B17	7367	Microarray	17612493
hsa-mir-142-3p	MIMAT0000434	UCK2	7371	PAR-CLIP	23592263|26701625
hsa-mir-142-3p	MIMAT0000434	NSD2	7468	PAR-CLIP	23592263|21572407
hsa-mir-142-3p	MIMAT0000434	XRCC1	7515	MTT//qRT-PCR	26893725
hsa-mir-142-3p	MIMAT0000434	YES1	7525	Microarray	17612493
hsa-mir-142-3p	MIMAT0000434	YWHAE	7531	PAR-CLIP	23592263
hsa-mir-142-3p	MIMAT0000434	YWHAH	7533	PAR-CLIP	23446348|20371350
hsa-mir-142-3p	MIMAT0000434	ZFX	7543	HITS-CLIP	22473208
hsa-mir-142-3p	MIMAT0000434	ZNF24	7572	PAR-CLIP	23592263
hsa-mir-142-3p	MIMAT0000434	ZNF217	7764	HITS-CLIP	22473208
hsa-mir-142-3p	MIMAT0000434	ZNF236	7776	Microarray	17612493
hsa-mir-142-3p	MIMAT0000434	BTG2	7832	PAR-CLIP	23592263
hsa-mir-142-3p	MIMAT0000434	DDX39B	7919	PAR-CLIP	26701625
hsa-mir-142-3p	MIMAT0000434	DGS2	8026	HITS-CLIP	23313552
hsa-mir-142-3p	MIMAT0000434	STAM	8027	HITS-CLIP	22473208
hsa-mir-142-3p	MIMAT0000434	CCDC6	8030	Microarray//qRT-PCR	22815788
hsa-mir-142-3p	MIMAT0000434	CUL5	8065	HITS-CLIP	22473208
hsa-mir-142-3p	MIMAT0000434	HMGA2	8091	HITS-CLIP//PAR-CLIP	23446348|20371350|21572407|26701625
hsa-mir-142-3p	MIMAT0000434	FZD7	8324	PAR-CLIP	23592263|20371350|27292025
hsa-mir-142-3p	MIMAT0000434	HIST1H4D	8360	HITS-CLIP	22473208
hsa-mir-142-3p	MIMAT0000434	NCK2	8440	PAR-CLIP	23592263
hsa-mir-142-3p	MIMAT0000434	DYRK3	8444	PAR-CLIP	23592263
hsa-mir-142-3p	MIMAT0000434	RGS5	8490	Microarray	17612493
hsa-mir-142-3p	MIMAT0000434	PPFIA1	8500	HITS-CLIP	22473208
hsa-mir-142-3p	MIMAT0000434	LGR5	8549	Luciferase reporter assay//Western blot	23619912
hsa-mir-142-3p	MIMAT0000434	CDC14B	8555	PAR-CLIP	22100165
hsa-mir-142-3p	MIMAT0000434	TNKS	8658	HITS-CLIP	22473208
hsa-mir-142-3p	MIMAT0000434	PROM1	8842	Luciferase reporter assay//Reporter assay//Western blot	21394831|23619912
hsa-mir-142-3p	MIMAT0000434	KAT2B	8850	Microarray//qRT-PCR	22815788
hsa-mir-142-3p	MIMAT0000434	RTL8C	8933	PAR-CLIP	23592263|20371350
hsa-mir-142-3p	MIMAT0000434	CHRNA6	8973	PAR-CLIP	22100165
hsa-mir-142-3p	MIMAT0000434	WASL	8976	HITS-CLIP//Microarray//qRT-PCR	22473208|22815788
hsa-mir-142-3p	MIMAT0000434	CLDN12	9069	HITS-CLIP	22473208
hsa-mir-142-3p	MIMAT0000434	HGS	9146	HITS-CLIP	22473208
hsa-mir-142-3p	MIMAT0000434	VAPB	9217	PAR-CLIP	23446348
hsa-mir-142-3p	MIMAT0000434	SOCS6	9306	Next Generation Sequencing (NGS)//qRT-PCR	27570566
hsa-mir-142-3p	MIMAT0000434	ZNF264	9422	PAR-CLIP	20371350
hsa-mir-142-3p	MIMAT0000434	ABCG2	9429	Luciferase reporter assay//Western blot	23619912
hsa-mir-142-3p	MIMAT0000434	ROCK2	9475	HITS-CLIP//Luciferase reporter assay//qRT-PCR//Western blot	24743945|22473208
hsa-mir-142-3p	MIMAT0000434	TBX4	9496	PAR-CLIP	21572407
hsa-mir-142-3p	MIMAT0000434	SCAMP1	9522	HITS-CLIP//PAR-CLIP	22473208|23592263
hsa-mir-142-3p	MIMAT0000434	TMEM59	9528	HITS-CLIP//PAR-CLIP	22473208|23592263
hsa-mir-142-3p	MIMAT0000434	CLOCK	9575	Microarray	17612493
hsa-mir-142-3p	MIMAT0000434	MORF4L2	9643	Microarray//PAR-CLIP	17612493|23592263
hsa-mir-142-3p	MIMAT0000434	MTFR1	9650	PAR-CLIP	23592263
hsa-mir-142-3p	MIMAT0000434	SOCS5	9655	PAR-CLIP	21572407
hsa-mir-142-3p	MIMAT0000434	PUM1	9698	HITS-CLIP	22473208
hsa-mir-142-3p	MIMAT0000434	USP6NL	9712	HITS-CLIP//Microarray//qRT-PCR	22473208|22815788
hsa-mir-142-3p	MIMAT0000434	BCLAF1	9774	HITS-CLIP	22473208
hsa-mir-142-3p	MIMAT0000434	KIAA0232	9778	PAR-CLIP	20371350
hsa-mir-142-3p	MIMAT0000434	IP6K1	9807	HITS-CLIP	23824327
hsa-mir-142-3p	MIMAT0000434	EPM2AIP1	9852	HITS-CLIP	22473208
hsa-mir-142-3p	MIMAT0000434	GOLGA5	9950	Microarray	17612493
hsa-mir-142-3p	MIMAT0000434	PARP2	10038	HITS-CLIP	23824327
hsa-mir-142-3p	MIMAT0000434	DNAJB6	10049	PAR-CLIP	23446348|21572407|20371350
hsa-mir-142-3p	MIMAT0000434	ABCC9	10060	Microarray	17612493
hsa-mir-142-3p	MIMAT0000434	SLC25A13	10165	PAR-CLIP	22100165
hsa-mir-142-3p	MIMAT0000434	STX6	10228	PAR-CLIP	23592263
hsa-mir-142-3p	MIMAT0000434	CALCOCO2	10241	Microarray	17612493
hsa-mir-142-3p	MIMAT0000434	TFG	10342	HITS-CLIP	22473208
hsa-mir-142-3p	MIMAT0000434	SEC23A	10484	PAR-CLIP	27292025
hsa-mir-142-3p	MIMAT0000434	DDX17	10521	PAR-CLIP	22012620
hsa-mir-142-3p	MIMAT0000434	NCKAP1	10787	Microarray	17612493
hsa-mir-142-3p	MIMAT0000434	ZNF460	10794	HITS-CLIP	22473208
hsa-mir-142-3p	MIMAT0000434	SDCCAG3	10807	PAR-CLIP	20371350
hsa-mir-142-3p	MIMAT0000434	FRS2	10818	PAR-CLIP	23592263|23446348|21572407|27292025
hsa-mir-142-3p	MIMAT0000434	MALT1	10892	PAR-CLIP	23592263
hsa-mir-142-3p	MIMAT0000434	MAN1A2	10905	Microarray	17612493
hsa-mir-142-3p	MIMAT0000434	MORF4L1	10933	Microarray//PAR-CLIP	17612493|23446348|22012620|21572407|20371350
hsa-mir-142-3p	MIMAT0000434	PAPD7	11044	HITS-CLIP	22473208
hsa-mir-142-3p	MIMAT0000434	DNAJB4	11080	Microarray	17612493
hsa-mir-142-3p	MIMAT0000434	SLC7A9	11136	HITS-CLIP	22473208
hsa-mir-142-3p	MIMAT0000434	KAT7	11143	PAR-CLIP	23592263
hsa-mir-142-3p	MIMAT0000434	FICD	11153	PAR-CLIP	21572407
hsa-mir-142-3p	MIMAT0000434	POLI	11201	PAR-CLIP	22100165
hsa-mir-142-3p	MIMAT0000434	CA5B	11238	Microarray	17612493
hsa-mir-142-3p	MIMAT0000434	MGLL	11343	HITS-CLIP//Microarray//qRT-PCR	22473208|22815788
hsa-mir-142-3p	MIMAT0000434	ATF5	22809	HITS-CLIP	22473208
hsa-mir-142-3p	MIMAT0000434	COPG1	22820	HITS-CLIP	22473208
hsa-mir-142-3p	MIMAT0000434	FNDC3A	22862	HITS-CLIP	22473208
hsa-mir-142-3p	MIMAT0000434	INPP5F	22876	HITS-CLIP	22473208
hsa-mir-142-3p	MIMAT0000434	MON1B	22879	PAR-CLIP	23446348|21572407
hsa-mir-142-3p	MIMAT0000434	ELL2	22936	PAR-CLIP	23592263
hsa-mir-142-3p	MIMAT0000434	SMG1	23049	HITS-CLIP	22473208
hsa-mir-142-3p	MIMAT0000434	CLUAP1	23059	Microarray	17612493
hsa-mir-142-3p	MIMAT0000434	TAB2	23118	HITS-CLIP//Luciferase reporter assay//Western blot	22493297|22473208
hsa-mir-142-3p	MIMAT0000434	GPD1L	23171	Microarray	17612493
hsa-mir-142-3p	MIMAT0000434	ZCCHC14	23174	Microarray//PAR-CLIP	17612493|20371350
hsa-mir-142-3p	MIMAT0000434	DIP2A	23181	HITS-CLIP	22473208
hsa-mir-142-3p	MIMAT0000434	PSME4	23198	HITS-CLIP	19536157
hsa-mir-142-3p	MIMAT0000434	SIK2	23235	HITS-CLIP	22473208
hsa-mir-142-3p	MIMAT0000434	U2SURP	23350	HITS-CLIP	22473208
hsa-mir-142-3p	MIMAT0000434	MMD	23531	HITS-CLIP	22473208
hsa-mir-142-3p	MIMAT0000434	ZMYND8	23613	HITS-CLIP	22473208
hsa-mir-142-3p	MIMAT0000434	SLC7A11	23657	HITS-CLIP	22473208
hsa-mir-142-3p	MIMAT0000434	TMEM245	23731	PAR-CLIP	23592263
hsa-mir-142-3p	MIMAT0000434	MTCH1	23787	PAR-CLIP	23592263
hsa-mir-142-3p	MIMAT0000434	CBY1	25776	PAR-CLIP	21572407|20371350
hsa-mir-142-3p	MIMAT0000434	TPSG1	25823	Microarray	17612493
hsa-mir-142-3p	MIMAT0000434	HECTD1	25831	HITS-CLIP//Microarray//PAR-CLIP//qRT-PCR	22473208|23592263|22815788
hsa-mir-142-3p	MIMAT0000434	DCAF12	25853	PAR-CLIP	20371350
hsa-mir-142-3p	MIMAT0000434	ZNF473	25888	HITS-CLIP	22473208
hsa-mir-142-3p	MIMAT0000434	INTS7	25896	HITS-CLIP	23313552
hsa-mir-142-3p	MIMAT0000434	PTPN23	25930	Luciferase reporter assay//qRT-PCR//Western blot	23843459
hsa-mir-142-3p	MIMAT0000434	CLIC4	25932	HITS-CLIP//Microarray	17612493|22473208
hsa-mir-142-3p	MIMAT0000434	FAM98A	25940	Microarray	17612493
hsa-mir-142-3p	MIMAT0000434	KBTBD2	25948	PAR-CLIP	20371350
hsa-mir-142-3p	MIMAT0000434	TIPARP	25976	Microarray//qRT-PCR	22815788
hsa-mir-142-3p	MIMAT0000434	GLCE	26035	HITS-CLIP	22473208
hsa-mir-142-3p	MIMAT0000434	RTL8A	26071	PAR-CLIP	23592263|23446348
hsa-mir-142-3p	MIMAT0000434	IRF2BP1	26145	Microarray	17612493
hsa-mir-142-3p	MIMAT0000434	PITPNC1	26207	Microarray	17612493
hsa-mir-142-3p	MIMAT0000434	FBXO3	26273	Microarray	17612493
hsa-mir-142-3p	MIMAT0000434	SLC17A5	26503	PAR-CLIP	21572407
hsa-mir-142-3p	MIMAT0000434	AFF4	27125	HITS-CLIP	22473208
hsa-mir-142-3p	MIMAT0000434	RAB30	27314	PAR-CLIP	22012620
hsa-mir-142-3p	MIMAT0000434	EML4	27436	HITS-CLIP	22473208
hsa-mir-142-3p	MIMAT0000434	FLVCR1	28982	PAR-CLIP	23592263
hsa-mir-142-3p	MIMAT0000434	CNIH4	29097	Microarray	17612493
hsa-mir-142-3p	MIMAT0000434	EEF2K	29904	HITS-CLIP	22473208
hsa-mir-142-3p	MIMAT0000434	STRN3	29966	HITS-CLIP	22473208
hsa-mir-142-3p	MIMAT0000434	RRM2B	50484	Microarray	17612493
hsa-mir-142-3p	MIMAT0000434	TAS2R7	50837	Microarray	17612493
hsa-mir-142-3p	MIMAT0000434	TMED7	51014	PAR-CLIP	23592263
hsa-mir-142-3p	MIMAT0000434	GOLT1B	51026	PAR-CLIP	23592263
hsa-mir-142-3p	MIMAT0000434	INSIG2	51141	Microarray	17612493
hsa-mir-142-3p	MIMAT0000434	HSD17B12	51144	PAR-CLIP	22012620
hsa-mir-142-3p	MIMAT0000434	DCTN4	51164	Microarray	17612493
hsa-mir-142-3p	MIMAT0000434	SUCO	51430	HITS-CLIP//Microarray//qRT-PCR	22473208|22815788
hsa-mir-142-3p	MIMAT0000434	GINS2	51659	HITS-CLIP	23824327
hsa-mir-142-3p	MIMAT0000434	RBM27	54439	HITS-CLIP	22473208
hsa-mir-142-3p	MIMAT0000434	CCNJ	54619	Microarray	17612493
hsa-mir-142-3p	MIMAT0000434	ARL15	54622	Microarray//PAR-CLIP	17612493|22100165
hsa-mir-142-3p	MIMAT0000434	TBC1D13	54662	PAR-CLIP	20371350
hsa-mir-142-3p	MIMAT0000434	OTUD4	54726	PAR-CLIP	20371350
hsa-mir-142-3p	MIMAT0000434	RAB39A	54734	HITS-CLIP	22473208
hsa-mir-142-3p	MIMAT0000434	FAM208B	54906	HITS-CLIP//PAR-CLIP	22473208|23592263|21572407
hsa-mir-142-3p	MIMAT0000434	SLC35F6	54978	PAR-CLIP	23592263
hsa-mir-142-3p	MIMAT0000434	FKBP14	55033	PAR-CLIP	26701625
hsa-mir-142-3p	MIMAT0000434	CDCA4	55038	Microarray	17612493
hsa-mir-142-3p	MIMAT0000434	ATG16L1	55054	HITS-CLIP	22473208
hsa-mir-142-3p	MIMAT0000434	PRPF38B	55119	PAR-CLIP	22012620|20371350|27292025
hsa-mir-142-3p	MIMAT0000434	AKIRIN2	55122	PAR-CLIP	21572407
hsa-mir-142-3p	MIMAT0000434	CEP192	55125	HITS-CLIP	22473208
hsa-mir-142-3p	MIMAT0000434	ETNK2	55224	Microarray	17612493
hsa-mir-142-3p	MIMAT0000434	PCMTD2	55251	Microarray	17612493
hsa-mir-142-3p	MIMAT0000434	UBE2W	55284	Microarray	17612493
hsa-mir-142-3p	MIMAT0000434	SLC39A9	55334	PAR-CLIP	23592263
hsa-mir-142-3p	MIMAT0000434	STRBP	55342	HITS-CLIP//PAR-CLIP	21572407|20371350|23824327|23313552|27418678
hsa-mir-142-3p	MIMAT0000434	LRRC59	55379	PAR-CLIP	20371350
hsa-mir-142-3p	MIMAT0000434	YOD1	55432	PAR-CLIP	23592263|27292025
hsa-mir-142-3p	MIMAT0000434	TRIM36	55521	Microarray	17612493
hsa-mir-142-3p	MIMAT0000434	DOCK10	55619	Microarray	17612493
hsa-mir-142-3p	MIMAT0000434	DEPDC1	55635	HITS-CLIP	22473208
hsa-mir-142-3p	MIMAT0000434	PEX26	55670	PAR-CLIP	23592263
hsa-mir-142-3p	MIMAT0000434	SLC30A6	55676	HITS-CLIP	23313552
hsa-mir-142-3p	MIMAT0000434	BTBD7	55727	HITS-CLIP	22473208
hsa-mir-142-3p	MIMAT0000434	FAM222B	55731	HITS-CLIP	22473208
hsa-mir-142-3p	MIMAT0000434	ENAH	55740	Microarray	17612493
hsa-mir-142-3p	MIMAT0000434	ZNF701	55762	Microarray	17612493
hsa-mir-142-3p	MIMAT0000434	NSFL1C	55968	Microarray	17612493
hsa-mir-142-3p	MIMAT0000434	PCDHGA10	56106	Microarray	17612493
hsa-mir-142-3p	MIMAT0000434	PCDHGA2	56113	Microarray	17612493
hsa-mir-142-3p	MIMAT0000434	PCDHB14	56122	Microarray	17612493
hsa-mir-142-3p	MIMAT0000434	RNF20	56254	PAR-CLIP	22100165
hsa-mir-142-3p	MIMAT0000434	C11orf16	56673	Microarray	17612493
hsa-mir-142-3p	MIMAT0000434	PNO1	56902	HITS-CLIP	22473208
hsa-mir-142-3p	MIMAT0000434	AKR1B10	57016	PAR-CLIP	22291592
hsa-mir-142-3p	MIMAT0000434	TWSG1	57045	HITS-CLIP	22473208
hsa-mir-142-3p	MIMAT0000434	PDSS2	57107	HITS-CLIP	22473208
hsa-mir-142-3p	MIMAT0000434	LYRM4	57128	HITS-CLIP//PAR-CLIP	23592263|23706177|23313552|26701625
hsa-mir-142-3p	MIMAT0000434	SCYL3	57147	HITS-CLIP	27418678
hsa-mir-142-3p	MIMAT0000434	KIAA1191	57179	HITS-CLIP//Microarray//PAR-CLIP	17612493|22473208|20371350
hsa-mir-142-3p	MIMAT0000434	ZNF608	57507	Microarray	17612493
hsa-mir-142-3p	MIMAT0000434	MTUS1	57509	HITS-CLIP	22473208
hsa-mir-142-3p	MIMAT0000434	TAOK1	57551	Microarray	17612493
hsa-mir-142-3p	MIMAT0000434	DOCK6	57572	Immunoblot//Luciferase reporter assay//qRT-PCR//Western blot	25832008
hsa-mir-142-3p	MIMAT0000434	PHF12	57649	PAR-CLIP	23446348
hsa-mir-142-3p	MIMAT0000434	USP37	57695	PAR-CLIP	23592263
hsa-mir-142-3p	MIMAT0000434	ZNF529	57711	HITS-CLIP	23313552|21572407
hsa-mir-142-3p	MIMAT0000434	WIZ	58525	HITS-CLIP	22473208
hsa-mir-142-3p	MIMAT0000434	MANBAL	63905	HITS-CLIP	22473208
hsa-mir-142-3p	MIMAT0000434	ACBD3	64746	PAR-CLIP	23592263
hsa-mir-142-3p	MIMAT0000434	CREB3L2	64764	HITS-CLIP	22473208
hsa-mir-142-3p	MIMAT0000434	MTMR9	66036	HITS-CLIP	22473208
hsa-mir-142-3p	MIMAT0000434	TSEN34	79042	PAR-CLIP	23592263
hsa-mir-142-3p	MIMAT0000434	SECISBP2	79048	HITS-CLIP//Microarray	17612493|22473208
hsa-mir-142-3p	MIMAT0000434	ATG9A	79065	PAR-CLIP	23592263
hsa-mir-142-3p	MIMAT0000434	FYCO1	79443	HITS-CLIP	22473208
hsa-mir-142-3p	MIMAT0000434	RIPOR1	79567	Microarray	17612493
hsa-mir-142-3p	MIMAT0000434	PANK3	79646	HITS-CLIP	19536157
hsa-mir-142-3p	MIMAT0000434	AGBL2	79841	Microarray	17612493
hsa-mir-142-3p	MIMAT0000434	TUBAL3	79861	Microarray	17612493
hsa-mir-142-3p	MIMAT0000434	TNIP3	79931	Microarray	17612493
hsa-mir-142-3p	MIMAT0000434	SLC35E1	79939	PAR-CLIP	23446348
hsa-mir-142-3p	MIMAT0000434	SLC35F5	80255	HITS-CLIP//Microarray//PAR-CLIP	17612493|22473208|23592263
hsa-mir-142-3p	MIMAT0000434	C16orf70	80262	PAR-CLIP	21572407|20371350
hsa-mir-142-3p	MIMAT0000434	EDEM3	80267	Microarray	17612493
hsa-mir-142-3p	MIMAT0000434	KLHL15	80311	PAR-CLIP	23446348|20371350
hsa-mir-142-3p	MIMAT0000434	PPP1R14C	81706	PAR-CLIP	21572407
hsa-mir-142-3p	MIMAT0000434	RNF170	81790	Microarray	17612493
hsa-mir-142-3p	MIMAT0000434	NBPF3	84224	PAR-CLIP	22100165
hsa-mir-142-3p	MIMAT0000434	SLC37A3	84255	HITS-CLIP//Microarray	17612493|22473208
hsa-mir-142-3p	MIMAT0000434	BRMS1L	84312	Microarray	17612493
hsa-mir-142-3p	MIMAT0000434	AKT1S1	84335	HITS-CLIP	22473208
hsa-mir-142-3p	MIMAT0000434	TMEM101	84336	PAR-CLIP	21572407
hsa-mir-142-3p	MIMAT0000434	MSANTD4	84437	PAR-CLIP	23446348
hsa-mir-142-3p	MIMAT0000434	LCOR	84458	PAR-CLIP	20371350
hsa-mir-142-3p	MIMAT0000434	TNRC18	84629	HITS-CLIP	22473208
hsa-mir-142-3p	MIMAT0000434	SPPL2A	84888	PAR-CLIP	23592263
hsa-mir-142-3p	MIMAT0000434	TBRG1	84897	PAR-CLIP	23592263
hsa-mir-142-3p	MIMAT0000434	NFATC2IP	84901	HITS-CLIP	22473208
hsa-mir-142-3p	MIMAT0000434	PPP1R15B	84919	PAR-CLIP	23592263|27292025
hsa-mir-142-3p	MIMAT0000434	TMEM209	84928	PAR-CLIP	23592263
hsa-mir-142-3p	MIMAT0000434	KRTAP4-5	85289	Microarray	17612493
hsa-mir-142-3p	MIMAT0000434	PPIL4	85313	PAR-CLIP	23592263
hsa-mir-142-3p	MIMAT0000434	SIGLEC10	89790	Microarray	17612493
hsa-mir-142-3p	MIMAT0000434	MCFD2	90411	Microarray	17612493
hsa-mir-142-3p	MIMAT0000434	ZNF682	91120	HITS-CLIP	23313552
hsa-mir-142-3p	MIMAT0000434	BOD1	91272	HITS-CLIP//Luciferase reporter assay//Microarray//qRT-PCR//Western blot	17612493|22473208|27527863
hsa-mir-142-3p	MIMAT0000434	ACBD5	91452	PAR-CLIP	21572407
hsa-mir-142-3p	MIMAT0000434	TIFA	92610	PAR-CLIP	23592263|26701625|27292025
hsa-mir-142-3p	MIMAT0000434	DTD1	92675	HITS-CLIP	22473208
hsa-mir-142-3p	MIMAT0000434	MMGT1	93380	PAR-CLIP	23592263|24398324|23446348|22012620|21572407|20371350
hsa-mir-142-3p	MIMAT0000434	MRFAP1	93621	HITS-CLIP	22473208
hsa-mir-142-3p	MIMAT0000434	ARHGAP12	94134	Microarray	17612493
hsa-mir-142-3p	MIMAT0000434	ADPRHL1	113622	PAR-CLIP	23592263
hsa-mir-142-3p	MIMAT0000434	MBD6	114785	PAR-CLIP	23592263
hsa-mir-142-3p	MIMAT0000434	KCTD12	115207	Microarray	17612493
hsa-mir-142-3p	MIMAT0000434	PSTK	118672	PAR-CLIP	22100165
hsa-mir-142-3p	MIMAT0000434	C11orf74	119710	PAR-CLIP	22012620
hsa-mir-142-3p	MIMAT0000434	ARL14EP	120534	Microarray	17612493
hsa-mir-142-3p	MIMAT0000434	SPPL3	121665	HITS-CLIP	23824327
hsa-mir-142-3p	MIMAT0000434	WHAMM	123720	HITS-CLIP	22473208
hsa-mir-142-3p	MIMAT0000434	SNTN	132203	HITS-CLIP	23824327
hsa-mir-142-3p	MIMAT0000434	CPEB2	132864	PAR-CLIP	23592263
hsa-mir-142-3p	MIMAT0000434	C5orf24	134553	Microarray	17612493
hsa-mir-142-3p	MIMAT0000434	MPLKIP	136647	HITS-CLIP	23313552
hsa-mir-142-3p	MIMAT0000434	C7orf31	136895	Microarray	17612493
hsa-mir-142-3p	MIMAT0000434	EIF5AL1	143244	PAR-CLIP	27292025
hsa-mir-142-3p	MIMAT0000434	MESP2	145873	Microarray	17612493
hsa-mir-142-3p	MIMAT0000434	C18orf25	147339	Microarray//qRT-PCR	22815788
hsa-mir-142-3p	MIMAT0000434	SIK1	150094	HITS-CLIP	22473208
hsa-mir-142-3p	MIMAT0000434	ARL6IP6	151188	Microarray	17612493
hsa-mir-142-3p	MIMAT0000434	RNF38	152006	HITS-CLIP	22473208
hsa-mir-142-3p	MIMAT0000434	FREM1	158326	PAR-CLIP	27292025
hsa-mir-142-3p	MIMAT0000434	HSFY2	159119	Microarray	17612493
hsa-mir-142-3p	MIMAT0000434	TMTC3	160418	HITS-CLIP	22473208
hsa-mir-142-3p	MIMAT0000434	ZFPM1	161882	HITS-CLIP	22473208
hsa-mir-142-3p	MIMAT0000434	ZNF676	163223	HITS-CLIP	22473208
hsa-mir-142-3p	MIMAT0000434	TOR1AIP2	163590	PAR-CLIP	22291592
hsa-mir-142-3p	MIMAT0000434	FAM209A	200232	Microarray	17612493
hsa-mir-142-3p	MIMAT0000434	TET3	200424	HITS-CLIP	22473208
hsa-mir-142-3p	MIMAT0000434	C9orf72	203228	HITS-CLIP//Microarray	17612493|22473208
hsa-mir-142-3p	MIMAT0000434	TMEM136	219902	Microarray	17612493
hsa-mir-142-3p	MIMAT0000434	ARL5B	221079	PAR-CLIP	23592263
hsa-mir-142-3p	MIMAT0000434	TMED4	222068	PAR-CLIP	23446348
hsa-mir-142-3p	MIMAT0000434	RICTOR	253260	HITS-CLIP	22473208
hsa-mir-142-3p	MIMAT0000434	IPMK	253430	PAR-CLIP	23592263
hsa-mir-142-3p	MIMAT0000434	NUDT8	254552	HITS-CLIP	22473208
hsa-mir-142-3p	MIMAT0000434	MFSD8	256471	PAR-CLIP	23446348|21572407|20371350
hsa-mir-142-3p	MIMAT0000434	SGMS1	259230	HITS-CLIP	22473208
hsa-mir-142-3p	MIMAT0000434	MRGPRX1	259249	Microarray	17612493
hsa-mir-142-3p	MIMAT0000434	FAM177A1	283635	Microarray	17612493
hsa-mir-142-3p	MIMAT0000434	ARL10	285598	Microarray	17612493
hsa-mir-142-3p	MIMAT0000434	DPY19L4	286148	HITS-CLIP	22473208
hsa-mir-142-3p	MIMAT0000434	CLEC4D	338339	Microarray	17612493
hsa-mir-142-3p	MIMAT0000434	ZNF678	339500	PAR-CLIP	20371350
hsa-mir-142-3p	MIMAT0000434	VSIG1	340547	Microarray	17612493
hsa-mir-142-3p	MIMAT0000434	BMP8A	353500	Microarray	17612493
hsa-mir-142-3p	MIMAT0000434	MROH7	374977	Microarray	17612493
hsa-mir-142-3p	MIMAT0000434	SRRD	402055	HITS-CLIP//PAR-CLIP	23592263|23313552
hsa-mir-142-3p	MIMAT0000434	H3F3C	440093	PAR-CLIP	21572407
hsa-mir-142-3p	MIMAT0000434	LINC00598	646982	PAR-CLIP	20371350
hsa-mir-29c-3p	MIMAT0000681	CRYBG1	202	Microarray//qRT-PCR	22815788
hsa-mir-29c-3p	MIMAT0000681	AKT2	208	Immunofluorescence//Immunohistochemistry//Luciferase reporter assay//Northern blot//qRT-PCR//Western blot	25428377
hsa-mir-29c-3p	MIMAT0000681	AMFR	267	Microarray//qRT-PCR	22815788
hsa-mir-29c-3p	MIMAT0000681	BCKDHA	593	CLASH	23622248
hsa-mir-29c-3p	MIMAT0000681	BCL2	596	Luciferase reporter assay//qRT-PCR//Western blot	20041405|23894561
hsa-mir-29c-3p	MIMAT0000681	CALM3	808	PAR-CLIP	23592263
hsa-mir-29c-3p	MIMAT0000681	CASP8	841	PAR-CLIP	22012620
hsa-mir-29c-3p	MIMAT0000681	SERPINH1	871	Luciferase reporter assay	22745231
hsa-mir-29c-3p	MIMAT0000681	CCNA2	890	PAR-CLIP	23592263|23446348|21572407|20371350
hsa-mir-29c-3p	MIMAT0000681	CCND2	894	Immunofluorescence//Immunohistochemistry//Luciferase reporter assay//Northern blot//PAR-CLIP//qRT-PCR//Western blot	24130168|23592263
hsa-mir-29c-3p	MIMAT0000681	CCNT2	905	PAR-CLIP//Sequencing	20371350|23592263|21572407
hsa-mir-29c-3p	MIMAT0000681	ENTPD1	953	HITS-CLIP	23824327
hsa-mir-29c-3p	MIMAT0000681	CDC42	998	Luciferase reporter assay//qRT-PCR//Western blot	19079265|20507733
hsa-mir-29c-3p	MIMAT0000681	CDK6	1021	HITS-CLIP//Luciferase reporter assay//PAR-CLIP//qRT-PCR//Reporter assay//Western blot	20086245|23313552|26701625
hsa-mir-29c-3p	MIMAT0000681	COL1A1	1277	Immunohistochemistry//Luciferase reporter assay//qRT-PCR//Reporter assay	18390668|21125666
hsa-mir-29c-3p	MIMAT0000681	COL1A2	1278	Immunohistochemistry//Luciferase reporter assay//Microarray//qRT-PCR//Reporter assay	18390668|21125666|24590289
hsa-mir-29c-3p	MIMAT0000681	COL3A1	1281	Immunoblot//Luciferase reporter assay//qRT-PCR//Reporter assay//Western blot	18390668|22745231|26453978
hsa-mir-29c-3p	MIMAT0000681	COL4A1	1282	Luciferase reporter assay//PAR-CLIP//Reporter assay//Sequencing	18390668|20371350|23592263|23446348|22745231|27666438
hsa-mir-29c-3p	MIMAT0000681	COL4A2	1284	Luciferase reporter assay//Reporter assay	18390668|22745231
hsa-mir-29c-3p	MIMAT0000681	COL5A2	1290	Luciferase reporter assay	22745231
hsa-mir-29c-3p	MIMAT0000681	COL6A2	1292	Microarray//qRT-PCR	24590289
hsa-mir-29c-3p	MIMAT0000681	COL7A1	1294	Luciferase reporter assay	21436257
hsa-mir-29c-3p	MIMAT0000681	COL10A1	1300	Luciferase reporter assay	22745231
hsa-mir-29c-3p	MIMAT0000681	COL15A1	1306	Luciferase reporter assay//qRT-PCR//Reporter assay	18390668
hsa-mir-29c-3p	MIMAT0000681	CTNND1	1500	Immunohistochemistry//Luciferase reporter assay//qRT-PCR//Western blot	25634213
hsa-mir-29c-3p	MIMAT0000681	DDX6	1656	PAR-CLIP	22012620
hsa-mir-29c-3p	MIMAT0000681	DNMT3A	1788	Immunoblot//Immunohistochemistry//Luciferase reporter assay//Microarray//qRT-PCR//Reporter assay//Western blot	17890317|20643754|23516428|25874772|26453978
hsa-mir-29c-3p	MIMAT0000681	DNMT3B	1789	Luciferase reporter assay//qRT-PCR//Reporter assay//Western blot	17890317
hsa-mir-29c-3p	MIMAT0000681	DSC2	1824	Microarray//qRT-PCR	22815788
hsa-mir-29c-3p	MIMAT0000681	DUSP2	1844	PAR-CLIP	23592263
hsa-mir-29c-3p	MIMAT0000681	EMP1	2012	Microarray//qRT-PCR	22815788
hsa-mir-29c-3p	MIMAT0000681	EPHX2	2053	HITS-CLIP	23824327
hsa-mir-29c-3p	MIMAT0000681	EREG	2069	PAR-CLIP	26701625
hsa-mir-29c-3p	MIMAT0000681	FBN1	2200	Luciferase reporter assay//qRT-PCR	18390668|22745231
hsa-mir-29c-3p	MIMAT0000681	FGA	2243	Luciferase reporter assay	20570858
hsa-mir-29c-3p	MIMAT0000681	FGB	2244	Luciferase reporter assay	20570858
hsa-mir-29c-3p	MIMAT0000681	FGG	2266	Luciferase reporter assay	20570858
hsa-mir-29c-3p	MIMAT0000681	FOS	2353	PAR-CLIP	23592263
hsa-mir-29c-3p	MIMAT0000681	FRK	2444	PAR-CLIP	23592263|24398324
hsa-mir-29c-3p	MIMAT0000681	GAPDH	2597	Luciferase reporter assay	18390668
hsa-mir-29c-3p	MIMAT0000681	HDGF	3068	PAR-CLIP//Sequencing	20371350|23592263|26701625
hsa-mir-29c-3p	MIMAT0000681	HMGCR	3156	Luciferase reporter assay//qRT-PCR//Sequencing//Western blot	20371350|28112179
hsa-mir-29c-3p	MIMAT0000681	SLC29A2	3177	PAR-CLIP	23592263
hsa-mir-29c-3p	MIMAT0000681	ID3	3399	PAR-CLIP	26701625
hsa-mir-29c-3p	MIMAT0000681	IFRD1	3475	HITS-CLIP	19536157
hsa-mir-29c-3p	MIMAT0000681	IGFBP1	3484	Luciferase reporter assay	21436257
hsa-mir-29c-3p	MIMAT0000681	INSIG1	3638	HITS-CLIP	23313552
hsa-mir-29c-3p	MIMAT0000681	ITGA6	3655	Luciferase reporter assay//qRT-PCR//Western blot	24091622
hsa-mir-29c-3p	MIMAT0000681	ITGB1	3688	Luciferase reporter assay//Microarray//qRT-PCR//Western blot	26766915|24870620
hsa-mir-29c-3p	MIMAT0000681	JUN	3725	Sequencing	20371350
hsa-mir-29c-3p	MIMAT0000681	LAMC1	3915	Luciferase reporter assay//Reporter assay	18390668
hsa-mir-29c-3p	MIMAT0000681	LAMC2	3918	Luciferase reporter assay//qRT-PCR//Western blot	24091622
hsa-mir-29c-3p	MIMAT0000681	LIMS1	3987	PAR-CLIP	21572407
hsa-mir-29c-3p	MIMAT0000681	LOX	4015	Luciferase reporter assay	22745231
hsa-mir-29c-3p	MIMAT0000681	LRP6	4040	Immunoprecipitaion//Luciferase reporter assay	25605017
hsa-mir-29c-3p	MIMAT0000681	MXD1	4084	Microarray//qRT-PCR	22815788
hsa-mir-29c-3p	MIMAT0000681	MAZ	4150	PAR-CLIP	21572407
hsa-mir-29c-3p	MIMAT0000681	MCL1	4170	ChIP-seq//Immunohistochemistry//In situ hybridization//Luciferase reporter assay//Microarray//PAR-CLIP//qRT-PCR//Sequencing//Western blot	20041405|20643754|20371350|23001726|24398324|23446348|21572407|23894561
hsa-mir-29c-3p	MIMAT0000681	MDM2	4193	PAR-CLIP	23446348|22012620|21572407
hsa-mir-29c-3p	MIMAT0000681	MMP2	4313	Immunofluorescence//Immunohistochemistry//Luciferase reporter assay//Northern blot//qRT-PCR//Western blot	23175151|24130168|23936390|22745231
hsa-mir-29c-3p	MIMAT0000681	MMP15	4324	Luciferase reporter assay//qRT-PCR	21305051
hsa-mir-29c-3p	MIMAT0000681	MYCN	4613	PAR-CLIP//Reporter assay	21654684|22012620
hsa-mir-29c-3p	MIMAT0000681	NASP	4678	Immunohistochemistry//Luciferase reporter assay//PAR-CLIP//qRT-PCR//Western blot	28173777|26701625
hsa-mir-29c-3p	MIMAT0000681	NEDD9	4739	PAR-CLIP	23592263
hsa-mir-29c-3p	MIMAT0000681	PDGFRB	5159	Luciferase reporter assay	22745231
hsa-mir-29c-3p	MIMAT0000681	ENPP2	5168	PAR-CLIP	22012620
hsa-mir-29c-3p	MIMAT0000681	PER1	5187	Luciferase reporter assay//qRT-PCR//Western blot	24578160
hsa-mir-29c-3p	MIMAT0000681	PLAG1	5324	PAR-CLIP//Sequencing	20371350|21572407
hsa-mir-29c-3p	MIMAT0000681	PPT1	5538	CLASH	23622248
hsa-mir-29c-3p	MIMAT0000681	PPY	5539	PAR-CLIP	22291592
hsa-mir-29c-3p	MIMAT0000681	PRKAB2	5565	Sequencing	20371350
hsa-mir-29c-3p	MIMAT0000681	PSMA2	5683	CLASH	23622248
hsa-mir-29c-3p	MIMAT0000681	PTEN	5728	Immunoblot//Luciferase reporter assay//qRT-PCR	23143395
hsa-mir-29c-3p	MIMAT0000681	REL	5966	PAR-CLIP	23592263
hsa-mir-29c-3p	MIMAT0000681	REST	5978	PAR-CLIP	23592263|24398324|23446348|21572407|20371350|26701625
hsa-mir-29c-3p	MIMAT0000681	ABCE1	6059	PAR-CLIP	23592263
hsa-mir-29c-3p	MIMAT0000681	RPL22	6146	PAR-CLIP	23592263
hsa-mir-29c-3p	MIMAT0000681	SGK1	6446	PAR-CLIP	23592263
hsa-mir-29c-3p	MIMAT0000681	SLC16A1	6566	PAR-CLIP	23592263|21572407
hsa-mir-29c-3p	MIMAT0000681	FSCN1	6624	PAR-CLIP	23592263
hsa-mir-29c-3p	MIMAT0000681	SP1	6667	Luciferase reporter assay//qRT-PCR//Western blot	27384876|27829234
hsa-mir-29c-3p	MIMAT0000681	SPARC	6678	Immunohistochemistry//Luciferase reporter assay//qRT-PCR//Reporter assay	18390668|21125666|22745231
hsa-mir-29c-3p	MIMAT0000681	SURF2	6835	PAR-CLIP	27292025
hsa-mir-29c-3p	MIMAT0000681	TARBP1	6894	Luciferase reporter assay//qRT-PCR	28063705
hsa-mir-29c-3p	MIMAT0000681	DYNLT1	6993	PAR-CLIP	23446348|21572407
hsa-mir-29c-3p	MIMAT0000681	TDG	6996	Luciferase reporter assay//PAR-CLIP//qRT-PCR//Reporter assay//Western blot	18390668|23857059|23592263|22012620
hsa-mir-29c-3p	MIMAT0000681	TFAP2C	7022	Luciferase reporter assay	21436257
hsa-mir-29c-3p	MIMAT0000681	TIAM1	7074	Immunohistochemistry//Luciferase reporter assay//qRT-PCR//Western blot	23142282
hsa-mir-29c-3p	MIMAT0000681	TUBB2A	7280	Microarray//PAR-CLIP//qRT-PCR	22815788|26701625
hsa-mir-29c-3p	MIMAT0000681	VEGFA	7422	Flow//Immunohistochemistry//Luciferase reporter assay//PAR-CLIP//qRT-PCR//Sequencing//Western blot	20371350|23592263|21572407|27000664
hsa-mir-29c-3p	MIMAT0000681	VHL	7428	PAR-CLIP	23592263|21572407|26701625|27292025
hsa-mir-29c-3p	MIMAT0000681	XK	7504	CLASH	23622248
hsa-mir-29c-3p	MIMAT0000681	CNBP	7555	HITS-CLIP	23313552
hsa-mir-29c-3p	MIMAT0000681	ZNF45	7596	Sequencing	20371350
hsa-mir-29c-3p	MIMAT0000681	PTP4A1	7803	PAR-CLIP	21572407
hsa-mir-29c-3p	MIMAT0000681	BTG2	7832	PAR-CLIP	23592263|24398324|26701625|27292025
hsa-mir-29c-3p	MIMAT0000681	FZD5	7855	Immunoprecipitaion//Luciferase reporter assay	25605017
hsa-mir-29c-3p	MIMAT0000681	ADAM12	8038	Luciferase reporter assay//qRT-PCR//Western blot	25886595
hsa-mir-29c-3p	MIMAT0000681	PDHX	8050	Sequencing	20371350
hsa-mir-29c-3p	MIMAT0000681	FZD4	8322	Immunoprecipitaion//Luciferase reporter assay	25605017
hsa-mir-29c-3p	MIMAT0000681	PPM1D	8493	CLASH	23622248
hsa-mir-29c-3p	MIMAT0000681	FAM193A	8603	HITS-CLIP	19536157
hsa-mir-29c-3p	MIMAT0000681	NUMB	8650	Sequencing	20371350
hsa-mir-29c-3p	MIMAT0000681	CDC23	8697	PAR-CLIP//Sequencing	20371350|21572407
hsa-mir-29c-3p	MIMAT0000681	RIOK3	8780	Microarray//qRT-PCR	22815788
hsa-mir-29c-3p	MIMAT0000681	STK19	8859	CLASH	23622248
hsa-mir-29c-3p	MIMAT0000681	PRY	9081	HITS-CLIP	23313552
hsa-mir-29c-3p	MIMAT0000681	COX7A2L	9167	HITS-CLIP	23824327
hsa-mir-29c-3p	MIMAT0000681	SCAF11	9169	Sequencing	20371350
hsa-mir-29c-3p	MIMAT0000681	DDX21	9188	Sequencing	20371350
hsa-mir-29c-3p	MIMAT0000681	KLF4	9314	Luciferase reporter assay//qRT-PCR//Western blot	26020233
hsa-mir-29c-3p	MIMAT0000681	CREB5	9586	Luciferase reporter assay//Next Generation Sequencing (NGS)//qRT-PCR	28160548
hsa-mir-29c-3p	MIMAT0000681	MORF4L2	9643	PAR-CLIP	23592263|23446348|21572407|20371350|26701625
hsa-mir-29c-3p	MIMAT0000681	TRAM2	9697	PAR-CLIP	23592263|26701625
hsa-mir-29c-3p	MIMAT0000681	PHACTR2	9749	Microarray//qRT-PCR	22815788
hsa-mir-29c-3p	MIMAT0000681	TESPA1	9840	HITS-CLIP	23824327
hsa-mir-29c-3p	MIMAT0000681	ZBTB5	9925	PAR-CLIP	21572407|26701625
hsa-mir-29c-3p	MIMAT0000681	AKT3	10000	Luciferase reporter assay//Next Generation Sequencing (NGS)//qRT-PCR//Sequencing	20371350|28160548
hsa-mir-29c-3p	MIMAT0000681	HUWE1	10075	CLASH	23622248
hsa-mir-29c-3p	MIMAT0000681	FEM1B	10116	PAR-CLIP	21572407
hsa-mir-29c-3p	MIMAT0000681	TIMM44	10469	CLASH	23622248
hsa-mir-29c-3p	MIMAT0000681	GLRX3	10539	PAR-CLIP	27292025
hsa-mir-29c-3p	MIMAT0000681	COLEC10	10584	HITS-CLIP	19536157
hsa-mir-29c-3p	MIMAT0000681	KDM5B	10765	Sequencing	20371350
hsa-mir-29c-3p	MIMAT0000681	SRSF10	10772	Luciferase reporter assay//Reporter assay	18390668
hsa-mir-29c-3p	MIMAT0000681	MTHFD2	10797	CLASH	23622248
hsa-mir-29c-3p	MIMAT0000681	MMP24	10893	Luciferase reporter assay//qRT-PCR	21305051
hsa-mir-29c-3p	MIMAT0000681	MORF4L1	10933	PAR-CLIP//Sequencing	20371350|24398324|23446348|21572407|26701625
hsa-mir-29c-3p	MIMAT0000681	OIP5	11339	Sequencing	20371350
hsa-mir-29c-3p	MIMAT0000681	SEC31A	22872	HITS-CLIP	23313552
hsa-mir-29c-3p	MIMAT0000681	MAPKBP1	23005	HITS-CLIP	19536157
hsa-mir-29c-3p	MIMAT0000681	HECW1	23072	PAR-CLIP	22012620
hsa-mir-29c-3p	MIMAT0000681	KDM6B	23135	PAR-CLIP	26701625
hsa-mir-29c-3p	MIMAT0000681	CEP68	23177	Sequencing	20371350
hsa-mir-29c-3p	MIMAT0000681	U2SURP	23350	Sequencing	20371350
hsa-mir-29c-3p	MIMAT0000681	KIAA0895	23366	Sequencing	20371350
hsa-mir-29c-3p	MIMAT0000681	PPP1R13B	23368	Luciferase reporter assay//Western blot	19079265
hsa-mir-29c-3p	MIMAT0000681	FRAT2	23401	Immunoprecipitaion//Luciferase reporter assay	25605017
hsa-mir-29c-3p	MIMAT0000681	DICER1	23405	Sequencing	20371350
hsa-mir-29c-3p	MIMAT0000681	SIRT1	23411	Luciferase reporter assay//qRT-PCR//Western blot	23728341
hsa-mir-29c-3p	MIMAT0000681	CBX6	23466	PAR-CLIP	20371350
hsa-mir-29c-3p	MIMAT0000681	BACE1	23621	Luciferase reporter assay//qRT-PCR//Reporter assay//Western blot	21565331|25973041
hsa-mir-29c-3p	MIMAT0000681	FJX1	24147	PAR-CLIP	22012620
hsa-mir-29c-3p	MIMAT0000681	DCAF12	25853	Sequencing	20371350
hsa-mir-29c-3p	MIMAT0000681	RNF19A	25897	Sequencing	20371350
hsa-mir-29c-3p	MIMAT0000681	WWTR1	25937	PAR-CLIP	21572407
hsa-mir-29c-3p	MIMAT0000681	CHIC2	26511	CLASH	23622248
hsa-mir-29c-3p	MIMAT0000681	BBC3	27113	PAR-CLIP	23592263
hsa-mir-29c-3p	MIMAT0000681	RAB30	27314	Sequencing	20371350
hsa-mir-29c-3p	MIMAT0000681	NKIRAS2	28511	PAR-CLIP//Sequencing	20371350|21572407
hsa-mir-29c-3p	MIMAT0000681	SNX24	28966	Microarray//qRT-PCR	22815788
hsa-mir-29c-3p	MIMAT0000681	CD274	29126	Luciferase reporter assay//qRT-PCR	24577056
hsa-mir-29c-3p	MIMAT0000681	PURG	29942	Sequencing	20371350
hsa-mir-29c-3p	MIMAT0000681	SH3GLB1	51100	PAR-CLIP//Sequencing	20371350|21572407
hsa-mir-29c-3p	MIMAT0000681	COMMD2	51122	PAR-CLIP	23592263|26701625
hsa-mir-29c-3p	MIMAT0000681	GOLGA7	51125	PAR-CLIP	22012620
hsa-mir-29c-3p	MIMAT0000681	BFAR	51283	Sequencing	20371350
hsa-mir-29c-3p	MIMAT0000681	FAM53C	51307	PAR-CLIP	26701625
hsa-mir-29c-3p	MIMAT0000681	RNF138	51444	PAR-CLIP	21572407
hsa-mir-29c-3p	MIMAT0000681	BCL11A	53335	Sequencing	20371350
hsa-mir-29c-3p	MIMAT0000681	C21orf91	54149	PAR-CLIP	22012620
hsa-mir-29c-3p	MIMAT0000681	WNT4	54361	Luciferase reporter assay	21436257
hsa-mir-29c-3p	MIMAT0000681	OTUD4	54726	HITS-CLIP	21572407
hsa-mir-29c-3p	MIMAT0000681	TET2	54790	Luciferase reporter assay	24120864
hsa-mir-29c-3p	MIMAT0000681	KLHL28	54813	Sequencing	20371350
hsa-mir-29c-3p	MIMAT0000681	TMEM132A	54972	Microarray//qRT-PCR	24590289
hsa-mir-29c-3p	MIMAT0000681	MRM3	55178	HITS-CLIP	23824327
hsa-mir-29c-3p	MIMAT0000681	ASXL2	55252	HITS-CLIP	23313552
hsa-mir-29c-3p	MIMAT0000681	SLC30A10	55532	PAR-CLIP	27292025
hsa-mir-29c-3p	MIMAT0000681	CDV3	55573	Sequencing	20371350
hsa-mir-29c-3p	MIMAT0000681	UBE2Q1	55585	PAR-CLIP	27292025
hsa-mir-29c-3p	MIMAT0000681	CAND1	55832	PAR-CLIP	23592263
hsa-mir-29c-3p	MIMAT0000681	WSB2	55884	Sequencing	20371350
hsa-mir-29c-3p	MIMAT0000681	RCC2	55920	Immunocytochemistry//Luciferase reporter assay//Microarray//qRT-PCR	23442884
hsa-mir-29c-3p	MIMAT0000681	CDC42SE1	56882	PAR-CLIP//Sequencing	20371350|24398324|21572407
hsa-mir-29c-3p	MIMAT0000681	CTNNBIP1	56998	HITS-CLIP	23313552
hsa-mir-29c-3p	MIMAT0000681	YAE1D1	57002	HITS-CLIP	23824327
hsa-mir-29c-3p	MIMAT0000681	ZNF286A	57335	HITS-CLIP	23824327
hsa-mir-29c-3p	MIMAT0000681	CNOT6	57472	Luciferase reporter assay//qRT-PCR//Western blot	26791485
hsa-mir-29c-3p	MIMAT0000681	MKL2	57496	Sequencing	20371350
hsa-mir-29c-3p	MIMAT0000681	TXNDC16	57544	Sequencing	20371350
hsa-mir-29c-3p	MIMAT0000681	KIAA1549	57670	Sequencing	20371350
hsa-mir-29c-3p	MIMAT0000681	RAB40C	57799	PAR-CLIP	23592263
hsa-mir-29c-3p	MIMAT0000681	GNB4	59345	Sequencing	20371350
hsa-mir-29c-3p	MIMAT0000681	TGIF2	60436	Luciferase reporter assay//Next Generation Sequencing (NGS)//qRT-PCR	28160548
hsa-mir-29c-3p	MIMAT0000681	BACH2	60468	Sequencing	20371350
hsa-mir-29c-3p	MIMAT0000681	P3H1	64175	PAR-CLIP	23592263
hsa-mir-29c-3p	MIMAT0000681	MMS19	64210	CLASH	23622248
hsa-mir-29c-3p	MIMAT0000681	FBRS	64319	HITS-CLIP	23313552
hsa-mir-29c-3p	MIMAT0000681	RFX7	64864	Luciferase reporter assay//qRT-PCR	28063705
hsa-mir-29c-3p	MIMAT0000681	TMEM237	65062	PAR-CLIP	22291592
hsa-mir-29c-3p	MIMAT0000681	SOWAHC	65124	Sequencing	20371350
hsa-mir-29c-3p	MIMAT0000681	ZBTB10	65986	Sequencing	20371350
hsa-mir-29c-3p	MIMAT0000681	KCTD15	79047	PAR-CLIP//Sequencing	20371350|23592263|23446348|21572407
hsa-mir-29c-3p	MIMAT0000681	GTDC1	79712	PAR-CLIP	26701625
hsa-mir-29c-3p	MIMAT0000681	NAA40	79829	PAR-CLIP	23592263
hsa-mir-29c-3p	MIMAT0000681	EDC3	80153	PAR-CLIP	27292025
hsa-mir-29c-3p	MIMAT0000681	CTC1	80169	CLASH//HITS-CLIP//PAR-CLIP	23622248|23592263|24398324|23446348|22012620|21572407|20371350|23706177|26701625|27292025
hsa-mir-29c-3p	MIMAT0000681	RAB11FIP1	80223	HITS-CLIP	23824327
hsa-mir-29c-3p	MIMAT0000681	WDR26	80232	Microarray//PAR-CLIP//qRT-PCR	23592263|22815788
hsa-mir-29c-3p	MIMAT0000681	ULBP2	80328	PAR-CLIP	23592263|26701625
hsa-mir-29c-3p	MIMAT0000681	CD276	80381	Microarray//PAR-CLIP//qRT-PCR	24590289|26701625
hsa-mir-29c-3p	MIMAT0000681	ZFP91	80829	HITS-CLIP	23313552
hsa-mir-29c-3p	MIMAT0000681	CSRNP2	81566	PAR-CLIP	23592263
hsa-mir-29c-3p	MIMAT0000681	ANKRD13C	81573	Sequencing	20371350
hsa-mir-29c-3p	MIMAT0000681	COL21A1	81578	Luciferase reporter assay	21436257
hsa-mir-29c-3p	MIMAT0000681	PPP1R14C	81706	Sequencing	20371350
hsa-mir-29c-3p	MIMAT0000681	ISG20L2	81875	PAR-CLIP	21572407
hsa-mir-29c-3p	MIMAT0000681	SPRTN	83932	PAR-CLIP	20371350
hsa-mir-29c-3p	MIMAT0000681	RHBDD1	84236	PAR-CLIP	26701625
hsa-mir-29c-3p	MIMAT0000681	RTL6	84247	PAR-CLIP	23446348|21572407|20371350
hsa-mir-29c-3p	MIMAT0000681	DOT1L	84444	PAR-CLIP	26701625
hsa-mir-29c-3p	MIMAT0000681	TNRC18	84629	PAR-CLIP	26701625
hsa-mir-29c-3p	MIMAT0000681	CBX2	84733	HITS-CLIP	23313552
hsa-mir-29c-3p	MIMAT0000681	KMT5C	84787	Sequencing	20371350
hsa-mir-29c-3p	MIMAT0000681	ADO	84890	Sequencing	20371350
hsa-mir-29c-3p	MIMAT0000681	PHLDB2	90102	Western blot	28392396
hsa-mir-29c-3p	MIMAT0000681	OTULIN	90268	Sequencing	20371350
hsa-mir-29c-3p	MIMAT0000681	FMNL3	91010	PAR-CLIP	26701625
hsa-mir-29c-3p	MIMAT0000681	R3HDM4	91300	PAR-CLIP//Sequencing	20371350|23592263|26701625
hsa-mir-29c-3p	MIMAT0000681	ELMSAN1	91748	PAR-CLIP//Sequencing	20371350|23592263
hsa-mir-29c-3p	MIMAT0000681	PIGS	94005	HITS-CLIP	23824327
hsa-mir-29c-3p	MIMAT0000681	C1QTNF6	114904	PAR-CLIP	23592263
hsa-mir-29c-3p	MIMAT0000681	KLHDC3	116138	PAR-CLIP	23592263
hsa-mir-29c-3p	MIMAT0000681	AGAP1	116987	PAR-CLIP	26701625
hsa-mir-29c-3p	MIMAT0000681	IRGQ	126298	Sequencing	20371350
hsa-mir-29c-3p	MIMAT0000681	AMER1	139285	PAR-CLIP//Sequencing	20371350|23592263|24398324|21572407
hsa-mir-29c-3p	MIMAT0000681	SPIN4	139886	Sequencing	20371350
hsa-mir-29c-3p	MIMAT0000681	SLC2A14	144195	PAR-CLIP	23592263
hsa-mir-29c-3p	MIMAT0000681	CCDC117	150275	PAR-CLIP	23592263
hsa-mir-29c-3p	MIMAT0000681	C4orf26	152816	PAR-CLIP	26701625
hsa-mir-29c-3p	MIMAT0000681	RAET1L	154064	PAR-CLIP	23592263|26701625
hsa-mir-29c-3p	MIMAT0000681	BMT2	154743	HITS-CLIP	28735896
hsa-mir-29c-3p	MIMAT0000681	TMTC3	160418	PAR-CLIP//Sequencing	20371350|21572407
hsa-mir-29c-3p	MIMAT0000681	ZFPM1	161882	HITS-CLIP	23313552
hsa-mir-29c-3p	MIMAT0000681	METTL15	196074	HITS-CLIP	27418678
hsa-mir-29c-3p	MIMAT0000681	TET3	200424	PAR-CLIP	23592263
hsa-mir-29c-3p	MIMAT0000681	DENND6A	201627	PAR-CLIP	26701625
hsa-mir-29c-3p	MIMAT0000681	TIPRL	261726	Sequencing	20371350
hsa-mir-29c-3p	MIMAT0000681	GAS2L3	283431	PAR-CLIP	23446348
hsa-mir-29c-3p	MIMAT0000681	FAM102B	284611	PAR-CLIP//Sequencing	20371350|23592263
hsa-mir-29c-3p	MIMAT0000681	FAM126B	285172	CLASH	23622248
hsa-mir-29c-3p	MIMAT0000681	FREM2	341640	Sequencing	20371350
hsa-mir-29c-3p	MIMAT0000681	GLDN	342035	PAR-CLIP	22291592
hsa-mir-29c-3p	MIMAT0000681	ZNF850	342892	HITS-CLIP	23313552
hsa-mir-29c-3p	MIMAT0000681	FAM71F2	346653	HITS-CLIP	19536157
hsa-mir-29c-3p	MIMAT0000681	IRF2BP2	359948	Sequencing	20371350
hsa-mir-29c-3p	MIMAT0000681	SLC7A5P2	387254	PAR-CLIP	22291592
hsa-mir-29c-3p	MIMAT0000681	C15orf52	388115	CLASH	23622248
hsa-mir-29c-3p	MIMAT0000681	C12orf76	400073	Sequencing	20371350
hsa-mir-29c-3p	MIMAT0000681	ZBTB34	403341	HITS-CLIP	28735896
hsa-mir-29c-3p	MIMAT0000681	YY2	404281	HITS-CLIP	23824327
hsa-mir-29c-3p	MIMAT0000681	PRY2	442862	HITS-CLIP	23313552
hsa-mir-29c-3p	MIMAT0000681	TRIM72	493829	HITS-CLIP	23313552
hsa-mir-590-5p	MIMAT0003258	ATF3	467	qRT-PCR//Western blot	25150595
hsa-mir-590-5p	MIMAT0003258	E2F3	1871	PAR-CLIP	21572407
hsa-mir-590-5p	MIMAT0003258	EIF1AX	1964	PAR-CLIP	23446348|20371350
hsa-mir-590-5p	MIMAT0003258	FGF12	2257	HITS-CLIP	23824327
hsa-mir-590-5p	MIMAT0003258	FOXO3	2309	PAR-CLIP	20371350
hsa-mir-590-5p	MIMAT0003258	GP5	2814	PAR-CLIP	22012620|20371350
hsa-mir-590-5p	MIMAT0003258	FOXN2	3344	PAR-CLIP	23592263
hsa-mir-590-5p	MIMAT0003258	ILF3	3609	//Luciferase reporter assay//qRT-PCR//Western blot	27735951
hsa-mir-590-5p	MIMAT0003258	ITGB8	3696	HITS-CLIP	23824327
hsa-mir-590-5p	MIMAT0003258	KLK2	3817	HITS-CLIP	19536157
hsa-mir-590-5p	MIMAT0003258	SMAD3	4088	Luciferase reporter assay	27054113
hsa-mir-590-5p	MIMAT0003258	SMAD7	4092	Luciferase reporter assay//qRT-PCR//Western blot	27192628
hsa-mir-590-5p	MIMAT0003258	MBNL1	4154	PAR-CLIP	23446348
hsa-mir-590-5p	MIMAT0003258	OLR1	4973	Luciferase reporter assay	26932825
hsa-mir-590-5p	MIMAT0003258	ORC4	5000	PAR-CLIP	22012620
hsa-mir-590-5p	MIMAT0003258	PTPN14	5784	PAR-CLIP	23592263
hsa-mir-590-5p	MIMAT0003258	RB1	5925	Luciferase reporter assay	27036041
hsa-mir-590-5p	MIMAT0003258	RNF6	6049	PAR-CLIP	21572407
hsa-mir-590-5p	MIMAT0003258	TGFB1	7040	qRT-PCR	26498065
hsa-mir-590-5p	MIMAT0003258	TGFBR2	7048	Luciferase reporter assay//qRT-PCR//Western blot	19398468
hsa-mir-590-5p	MIMAT0003258	UQCRB	7381	PAR-CLIP	23446348|22012620
hsa-mir-590-5p	MIMAT0003258	BTG2	7832	Luciferase reporter assay//qRT-PCR//Western blot	26394836
hsa-mir-590-5p	MIMAT0003258	RECK	8434	Luciferase reporter assay//qRT-PCR//Western blot	27757042
hsa-mir-590-5p	MIMAT0003258	CBX4	8535	PAR-CLIP	23592263|24398324|21572407|26701625|27292025
hsa-mir-590-5p	MIMAT0003258	PER2	8864	HITS-CLIP	23824327
hsa-mir-590-5p	MIMAT0003258	CREB5	9586	Luciferase reporter assay//Microarray//qRT-PCR//Western blot	26978739
hsa-mir-590-5p	MIMAT0003258	EPM2AIP1	9852	HITS-CLIP	27418678
hsa-mir-590-5p	MIMAT0003258	CHL1	10752	Flow//Luciferase reporter assay//qRT-PCR//Western blot	24288179
hsa-mir-590-5p	MIMAT0003258	ZNF460	10794	PAR-CLIP	23446348|20371350
hsa-mir-590-5p	MIMAT0003258	FRS2	10818	PAR-CLIP	22012620|21572407
hsa-mir-590-5p	MIMAT0003258	SETD1B	23067	PAR-CLIP	23592263
hsa-mir-590-5p	MIMAT0003258	ERP44	23071	PAR-CLIP	22100165
hsa-mir-590-5p	MIMAT0003258	HIC2	23119	HITS-CLIP//PAR-CLIP	23446348|21572407|20371350
hsa-mir-590-5p	MIMAT0003258	RPRD2	23248	PAR-CLIP	23446348
hsa-mir-590-5p	MIMAT0003258	AGO2	27161	PAR-CLIP	24398324|23446348|20371350
hsa-mir-590-5p	MIMAT0003258	PDCD4	27250	PAR-CLIP	21572407|20371350
hsa-mir-590-5p	MIMAT0003258	PURG	29942	PAR-CLIP	23446348|22012620|21572407|20371350
hsa-mir-590-5p	MIMAT0003258	RDH11	51109	PAR-CLIP	27292025
hsa-mir-590-5p	MIMAT0003258	KANSL3	55683	PAR-CLIP	27292025
hsa-mir-590-5p	MIMAT0003258	ATF7IP	55729	HITS-CLIP	19536157
hsa-mir-590-5p	MIMAT0003258	PITHD1	57095	PAR-CLIP	23592263|21572407|20371350|26701625
hsa-mir-590-5p	MIMAT0003258	RAB22A	57403	HITS-CLIP	23313552
hsa-mir-590-5p	MIMAT0003258	DDX55	57696	PAR-CLIP	23446348|21572407
hsa-mir-590-5p	MIMAT0003258	PLEKHA2	59339	PAR-CLIP	22100165
hsa-mir-590-5p	MIMAT0003258	GID4	79018	PAR-CLIP	23592263|20371350
hsa-mir-590-5p	MIMAT0003258	KLHL15	80311	PAR-CLIP	23446348|20371350
hsa-mir-590-5p	MIMAT0003258	DCAF11	80344	PAR-CLIP	26701625
hsa-mir-590-5p	MIMAT0003258	SPRY4	81848	HITS-CLIP	23824327|27418678
hsa-mir-590-5p	MIMAT0003258	PLEKHA8	84725	HITS-CLIP	23313552
hsa-mir-590-5p	MIMAT0003258	FAM136A	84908	PAR-CLIP	23592263
hsa-mir-590-5p	MIMAT0003258	KIAA1671	85379	CLASH	23622248
hsa-mir-590-5p	MIMAT0003258	RNF185	91445	PAR-CLIP	23592263|24398324
hsa-mir-590-5p	MIMAT0003258	FDXACB1	91893	PAR-CLIP	27292025
hsa-mir-590-5p	MIMAT0003258	COX20	116228	PAR-CLIP	23446348|22012620|21572407|20371350
hsa-mir-590-5p	MIMAT0003258	TMEM170A	124491	PAR-CLIP	21572407
hsa-mir-590-5p	MIMAT0003258	TCEANC2	127428	HITS-CLIP//PAR-CLIP	23824327|27292025
hsa-mir-590-5p	MIMAT0003258	GRPEL2	134266	PAR-CLIP	20371350
hsa-mir-590-5p	MIMAT0003258	FBXL13	222235	PAR-CLIP	23446348|22012620
hsa-mir-590-5p	MIMAT0003258	PRR14L	253143	PAR-CLIP	26701625
hsa-mir-590-5p	MIMAT0003258	CD163L1	283316	CLASH	23622248
hsa-mir-590-5p	MIMAT0003258	ZNF678	339500	PAR-CLIP	21572407
hsa-mir-590-5p	MIMAT0003258	C15orf52	388115	HITS-CLIP//PAR-CLIP	23592263|23446348|20371350|24906430|21572407|27292025
hsa-mir-590-5p	MIMAT0003258	PATE2	399967	PAR-CLIP	22012620
hsa-mir-590-5p	MIMAT0003258	WEE2	494551	HITS-CLIP	23824327
hsa-mir-590-5p	MIMAT0003258	C1orf147	574431	PAR-CLIP	22012620
hsa-mir-590-5p	MIMAT0003258	C8orf17	100507249	HITS-CLIP	23313552
